# Supplementary material for: Low fish meal diet supplemented with probiotics ameliorates intestinal barrier and immunological function of Macrobrachium rosenbergii via the targeted modulation of gut microbes and derived secondary metabolites
Source: Front Immunol. 2022 Nov 17;13:1074399. doi: 10.3389/fimmu.2022.1074399 (PMC9713824; doi:10.3389/fimmu.2022.1074399)
Supplement: Supplementary file 1 [file DataSheet_1.zip]

Archive with 14 entries (13 files):
- supplementary materials/
- supplementary materials/1growth performance.xls
- supplementary materials/2hemolymph and intestinal biochemical indicators.xls
- supplementary materials/3intestinal genes.xls
- supplementary materials/4a┴ diversity.xls
- supplementary materials/5P.BC_vs_HF.txt.diff.filter.abundance.xls
- supplementary materials/5P.BC_vs_LF.txt.diff.filter.abundance.xls
- supplementary materials/5P.HF_vs_LF.txt.diff.filter.abundance.xls
- supplementary materials/6G.BC_vs_HF.txt.diff.filter.abundance.xls
- supplementary materials/6G.BC_vs_LF.txt.diff.filter.abundance.xls
- supplementary materials/6G.HF_vs_LF.txt.diff.filter.abundance.xls
- supplementary materials/7differential metabolites.xls
- supplementary materials/8metabolites KEGG pathway_analysis.xls
- supplementary materials/9Pearson correlation analysis.xlsx
