# Supplementary material for: Low fish meal diet supplemented with probiotics ameliorates intestinal barrier and immunological function of Macrobrachium rosenbergii via the targeted modulation of gut microbes and derived secondary metabolites
Source: Front Immunol. 2022 Nov 17;13:1074399. doi: 10.3389/fimmu.2022.1074399 (PMC9713824; doi:10.3389/fimmu.2022.1074399)
Supplement: Supplementary file 1 [file DataSheet_1.zip › supplementary materials/1growth performance.xls]

## Sheet: Sheet1
	group	intial number	total initial weight	mean initial weight	final number	total final weight	mean final weight	WGR	SR	SGR
1	HF	40	10.4	0.26	31	128.99	4.16097	1500.37	77.5	3.96117
1	HF	40	10.8	0.27	36	170.66	4.74056	1655.76	90	4.09355
1	HF	40	10	0.25	34	128.3	3.77353	1409.41	85	3.87758
2	LF	40	11.13	0.27825	33	147.76	4.47758	1509.19	82.5	3.96902
2	LF	40	10.77	0.26925	31	137.01	4.41968	1541.48	77.5	3.9974
2	LF	40	10.49	0.26225	33	131.33	3.9797	1417.52	82.5	3.88523
3	LF+BC	40	11.25	0.28125	33	133.22	4.03697	1335.37	82.5	3.80572
3	LF+BC	40	11.83	0.29575	33	185.02	5.60667	1795.75	82.5	4.20314
3	LF+BC	40	12	0.3	38	195.74	5.15105	1617.02	95	4.06168
Group	FW(g)	WGR(%)	SGR(%/d)	FCR	SR(%)
HF	4.22±0.28	1521.85±71.92	3.98±0.06	1.63.± 0.12	84.17± 3.63
LF	4.29±0.16	1489.40± 37.13	3.95±0.03	1.69±0.04	80.83± 1.67
LF+BC	4.93±0.47	1582.71± 134.00	4.02± 0.11	1.42±0.18	86.67± 4.17
