# Supplementary material for: Low fish meal diet supplemented with probiotics ameliorates intestinal barrier and immunological function of Macrobrachium rosenbergii via the targeted modulation of gut microbes and derived secondary metabolites
Source: Front Immunol. 2022 Nov 17;13:1074399. doi: 10.3389/fimmu.2022.1074399 (PMC9713824; doi:10.3389/fimmu.2022.1074399)
Supplement: Supplementary file 1 [file DataSheet_1.zip › supplementary materials/2hemolymph and intestinal biochemical indicators.xls]

## Sheet: Sheet1
	MDA	SOD	CAT
1	19.2308	46.402	26.1967
1	17.6923	35.0382	22.1317
1	22.3077	53.0308	39.7467
1	21.5385	33.8545	29.5341
1	17.6923	34.5647	30.1164
2	22.3077	42.7324	37.0367
2	22.3077	50.0715	21.68
2	16.9231	34.8015	24.39
2	25.3846	44.9815	23.4867
2	15.3846	44.2713	16.824
3	19.2308	60.1924	35.23
3	18.4615	54.0801	32.52
3	20	54.2145	31.165
3	18.4615	44.6424	32.52
3	18.4615	49.2429	25.745
	Lipase	Trypsin	Amylase	γ-GT
1	18.4451	4297.85	5.88942	1.62792
1	19.2471	4279.77	4.52611	1.1628
1	20.049	4017.2	7.52122	3.4884
1	15.7719	4622.14	5.00864	2.1178
2	15.2373	3410.76	6.52777	6.04656
2	16.3066	4162.43	4.07369	6.27912
2	15.2373	3399.61	3.76259	3.95352
2	14.168	3268.29	4.87596	4.88376
3	19.5144	3005.25	5.03075	4.6512
3	21.653	2925.4	4.3019	4.41864
3	19.5144	2656.33	5.10815	5.58144
3	19.5144	3096.04	4.59413	5.58144
