# Supplementary material for: Low fish meal diet supplemented with probiotics ameliorates intestinal barrier and immunological function of Macrobrachium rosenbergii via the targeted modulation of gut microbes and derived secondary metabolites
Source: Front Immunol. 2022 Nov 17;13:1074399. doi: 10.3389/fimmu.2022.1074399 (PMC9713824; doi:10.3389/fimmu.2022.1074399)
Supplement: Supplementary file 1 [file DataSheet_1.zip › supplementary materials/3intestinal genes.xls]

## Sheet: Sheet1
		S27	toll	PT-1	IL-22	CuZn-SOD	relish
	1	19.79	32.09	25.09	32.32	33.9	31.28
	1	19.36	31.31	24.87	32.01	33.63	30.68
	1	20.03	32.3	26.98	33.17	34.81	32.03
	average	19.7267	31.9	25.6467	32.5	34.1133	31.33
	2	20.23	31.55	29.94	33.28	33.3	29.41
	2	19.75	30.87	27.22	32.63	32.48	29.38
	2	19.93	31.18	27.83	33	32.62	29.19
	average	19.97	31.2	28.33	32.97	32.8	29.285
	3	20.18	32.45	25.12	29.95	31.54	30.47
	3	19.12	31.24	24.69	30.03	31.13	29.27
	3	19.98	31.99	23.96	29.17	31.49	30.03
	average
		toll	PT-1	IL-22	CuZn-SOD	relish
△CT	1	12.3	5.3	12.53	14.11	11.49
	1	11.95	5.51	12.65	14.27	11.32
	1	12.27	6.95	13.14	14.78	12
	2	11.32	9.71	13.05	13.07	9.18
	2	11.12	7.47	12.88	12.73	9.63
	2	11.25	7.9	13.07	12.69	9.26
	3	12.27	4.94	9.77	11.36	10.29
	3	12.12	5.57	10.91	12.01	10.15
	3	12.01	3.98	9.19	11.51	10.05
	average	12.1733	5.92	12.7733	14.3867	11.6033
△△CT	1	0.126667	-0.62	-0.243333	-0.276667	-0.113333
	1	-0.223333	-0.41	-0.123333	-0.116667	-0.283333
	1	0.0966667	1.03	0.366667	0.393333	0.396667
	2	-0.853333	3.79	0.276667	-1.31667	-2.42333
	2	-1.05333	1.55	0.106667	-1.65667	-1.97333
	2	-0.923333	1.98	0.296667	-1.69667	-2.34333
	3	0.0966667	-0.98	-3.00333	-3.02667	-1.31333
	3	-0.0533333	-0.35	-1.86333	-2.37667	-1.45333
	3	-0.163333	-1.94	-3.58333	-2.87667	-1.55333
2-△△CT	1	0.915945	1.53688	1.18372	1.21139	1.08172
	1	1.16743	1.32869	1.08925	1.08423	1.217
	1	0.935191	0.48971	0.775572	0.761368	0.759611
	2	1.80667	0.072293	0.825496	2.4909	5.36409
	2	2.07532	0.34151	0.928731	3.15287	3.92674
	2	1.89649	0.25349	0.814131	3.24151	5.07474
	3	0.935191	1.97247	8.01851	8.14925	2.48515
	3	1.03766	1.27456	3.63847	5.19335	2.7384
	3	1.11987	3.83706	11.9865	7.34451	2.93494
