# Supplementary material for: Low fish meal diet supplemented with probiotics ameliorates intestinal barrier and immunological function of Macrobrachium rosenbergii via the targeted modulation of gut microbes and derived secondary metabolites
Source: Front Immunol. 2022 Nov 17;13:1074399. doi: 10.3389/fimmu.2022.1074399 (PMC9713824; doi:10.3389/fimmu.2022.1074399)
Supplement: Supplementary file 1 [file DataSheet_1.zip › supplementary materials/4a┴ diversity.xls]

## Sheet: Sheet1
Value	α Diversity	Group
1609.53	chao1	HF
1557.27	chao1	HF
1545.07	chao1	HF
1418	observed_species	HF
1356	observed_species	HF
1346	observed_species	HF
5.12397	shannon	HF
5.30746	shannon	HF
4.97557	shannon	HF
0.937506	simpson	HF
0.94576	simpson	HF
0.932696	simpson	HF
1499.78	chao1	LF
1489.56	chao1	LF
1473.26	chao1	LF
1219	observed_species	LF
1260	observed_species	LF
1200	observed_species	LF
4.87098	shannon	LF
4.83653	shannon	LF
4.43034	shannon	LF
0.934947	simpson	LF
0.930644	simpson	LF
0.897433	simpson	LF
1526.52	chao1	BC
964.333	chao1	BC
1132.56	chao1	BC
1269	observed_species	BC
751	observed_species	BC
852	observed_species	BC
4.80811	shannon	BC
4.59663	shannon	BC
4.87612	shannon	BC
0.931002	simpson	BC
0.931548	simpson	BC
0.937595	simpson	BC
	PVALUE
	HF	LF	BC	HF	LF	BC
chao1	0.017	0.097	0.235	1570.62404933±19.768712831	1487.53185233±7.724168393	1207.80518443±166.593100751
observed_species	0.007	0.117	0.231	1373.33333333±22.519127672	1226.33333333±17.704362300	957.33333333±158.537412339
shannon	0.069	0.042	0.787	5.13566421±0.095986519	4.71261401±0.141487102	4.76028454 ±0.084151188
simpson	0.229	0.293	0.407	0.93865397 ±0.003814712	0.92100785±0.011852715	0.93338155 ±0.002112582
