# Supplementary material for: Low fish meal diet supplemented with probiotics ameliorates intestinal barrier and immunological function of Macrobrachium rosenbergii via the targeted modulation of gut microbes and derived secondary metabolites
Source: Front Immunol. 2022 Nov 17;13:1074399. doi: 10.3389/fimmu.2022.1074399 (PMC9713824; doi:10.3389/fimmu.2022.1074399)
Supplement: Supplementary file 1 [file DataSheet_1.zip › supplementary materials/5P.BC_vs_HF.txt.diff.filter.abundance.xls]

	BC1	BC2	BC3	HF1	HF2	HF3
p__Proteobacteria	0.847229889	0.8718252	0.837116702	0.80613138	0.828252642	0.789960495
p__Bacteroidetes	0.008121875	0.003035823	0.003406215	0.019113252	0.014138149	0.031430622
p__Acidobacteria	0.003587819	0.001308952	0.001466565	0.005314493	0.004589182	0.004478824
p__Chloroflexi	0.003461654	0.000670247	0.001222137	0.004596958	0.003958366	0.004329004
p__Gemmatimonadetes	0.000946238	0.000197131	0.000197119	0.001277371	0.001364138	0.001198559
p__Armatimonadetes	0.000165592	4.73E-05	6.31E-05	0.000291745	0.000268097	0.000354836
p__Verrucomicrobia	0.000126165	4.73E-05	5.52E-05	0.000228665	0.0002129	0.000173476
p__Nitrospirae	0.000102509	2.37E-05	3.15E-05	0.00018924	0.000126163	0.000126164
