# Supplementary material for: Low fish meal diet supplemented with probiotics ameliorates intestinal barrier and immunological function of Macrobrachium rosenbergii via the targeted modulation of gut microbes and derived secondary metabolites
Source: Front Immunol. 2022 Nov 17;13:1074399. doi: 10.3389/fimmu.2022.1074399 (PMC9713824; doi:10.3389/fimmu.2022.1074399)
Supplement: Supplementary file 1 [file DataSheet_1.zip › supplementary materials/5P.BC_vs_LF.txt.diff.filter.abundance.xls]

	BC1	BC2	BC3	LF1	LF2	LF3
p__Armatimonadetes	0.00016562559151997	4.73115227213588e-05	6.30904875317424e-05	0.000205047318611987	0.000197171768157548	0.000228733683006665
p__Rokubacteria	0.000102530128083791	1.57705075737863e-05	6.30904875317424e-05	0.000149842271293375	0.000141963673073435	0.000189296841108964
