# Supplementary material for: Low fish meal diet supplemented with probiotics ameliorates intestinal barrier and immunological function of Macrobrachium rosenbergii via the targeted modulation of gut microbes and derived secondary metabolites
Source: Front Immunol. 2022 Nov 17;13:1074399. doi: 10.3389/fimmu.2022.1074399 (PMC9713824; doi:10.3389/fimmu.2022.1074399)
Supplement: Supplementary file 1 [file DataSheet_1.zip › supplementary materials/5P.HF_vs_LF.txt.diff.filter.abundance.xls]

	HF1	HF2	HF3	LF1	LF2	LF3
p__Bacteroidetes	0.0191194333580477	0.01414149380866	0.0314420262989753	0.00742931503608186	0.00470846182360225	0.00863687274218738
p__Acidobacteria	0.00531621208057926	0.00459026737124379	0.0044804493070291	0.00354114909893923	0.00363584740482519	0.00391222728778533
p__Chloroflexi	0.0045984445741509	0.00395930278413124	0.00433057512246298	0.00287866240782365	0.00233451373498537	0.00326544777649824
p__Gemmatimonadetes	0.00127778391254279	0.00136446091963089	0.00119899347652891	0.000891202334476912	0.00103318006514555	0.000899181271789371
p__Armatimonadetes	0.000291839535580761	0.000268159949522833	0.000354965173972376	0.000205055404392918	0.000197171768157548	0.000228739095455191
