# Supplementary material for: Low fish meal diet supplemented with probiotics ameliorates intestinal barrier and immunological function of Macrobrachium rosenbergii via the targeted modulation of gut microbes and derived secondary metabolites
Source: Front Immunol. 2022 Nov 17;13:1074399. doi: 10.3389/fimmu.2022.1074399 (PMC9713824; doi:10.3389/fimmu.2022.1074399)
Supplement: Supplementary file 1 [file DataSheet_1.zip › supplementary materials/6G.BC_vs_HF.txt.diff.filter.abundance.xls]

	BC1	BC2	BC3	HF1	HF2	HF3
g__Enterobacter	0.114643629	0.119170739	0.111856009	0.100799036	0.109071026	0.0986167
g__Erwinia	0.018125381	0.01717349	0.018196785	0.012857505	0.014984983	0.01597581
g__Aeromonas	0.000158369	0.000363711	0.000308688	0.008014142	0.003161824	0.009833099
g__Lysobacter	0.002668525	0.00083021	0.000823169	0.003543345	0.003716529	0.004055459
g__Flavobacterium	0.001900433	0.000276737	0.000213707	0.00275065	0.001949395	0.002626922
g__Luteimonas	0.001219445	0.000197669	0.000166217	0.001490266	0.001473933	0.001492028
g__Chryseolinea	0.000736418	0.000173949	0.000245368	0.001006722	0.000824134	0.000984104
g__Steroidobacter	0.000522619	0.000118601	9.50E-05	0.000737206	0.000673571	0.000857122
g__Subgroup10	0.000546375	0.000118601	0.000166217	0.000768914	0.000752815	0.000634906
g__Muricauda	0.000459271	8.70E-05	9.50E-05	0.000546959	0.000713193	0.000531733
g__Phenylobacterium	0.000356331	0.000102788	0.000110811	0.000475617	0.000459613	0.000531733
g__Nocardioides	0.000229636	8.70E-05	0.000142472	0.000491471	0.000364521	0.000555542
g__Azoarcus	0.000292983	0.000118601	2.37E-05	0.000420128	0.000443765	0.000309516
g__Roseomonas	0.000134614	0.000142322	0.000142472	0.000206101	0.000301126	0.000365071
g__Curvibacter	0.000213799	7.12E-05	4.75E-05	0.000237808	0.000301126	0.000293644
g__Pseudaminobacter	0.000213799	6.33E-05	3.17E-05	0.000301224	0.000301126	0.000230153
g__Ohtaekwangia	8.71E-05	6.33E-05	6.33E-05	0.000261589	0.000348672	0.000230153
g__CL500-29marinegroup	0.000142532	2.37E-05	5.54E-05	0.000198174	0.000245655	0.000309516
g__Arthrobacter	0.000110859	7.91E-06	3.96E-05	0.000206101	0.000158487	0.000357134
g__Dongia	0.000110859	0.000134415	9.50E-05	0.000174393	0.000198109	0.000142854
g__OLB13	0.000134614	3.16E-05	4.75E-05	0.000245735	0.000221882	0.00015079
g__Salinimicrobium	9.50E-05	7.91E-06	2.37E-05	0.000237808	0.00012679	0.000230153
g__Homoserinibacter	9.50E-05	2.37E-05	7.92E-06	0.000174393	0.000269429	0.000134917
g__Acinetobacter	6.33E-05	0.000110695	6.33E-05	0.000150612	0.000134714	0.00015079
g__Hyphomicrobium	3.96E-05	2.37E-05	7.92E-05	0.000126831	0.000190185	0.000198408
g__Sphingopyxis	7.92E-05	2.37E-05	2.37E-05	0.000214028	0.000134714	0.000142854
g__Nitrospira	8.71E-05	2.37E-05	3.17E-05	0.000150612	0.00012679	0.000111108
g__Tumebacillus	7.92E-05	0	1.58E-05	0.000126831	0.000150563	0.000111108
g__Lacunisphaera	7.13E-05	2.37E-05	1.58E-05	0.000166466	9.51E-05	0.000111108
g__Arenibacter	7.92E-05	7.91E-06	2.37E-05	8.72E-05	0.000118866	0.000134917
g__Parafrigoribacterium	4.75E-05	1.58E-05	0	6.34E-05	7.92E-05	0.000111108
g__Methylobacillus	3.17E-05	3.95E-05	7.92E-06	7.93E-05	8.72E-05	6.35E-05
g__CandidatusSolibacter	3.17E-05	1.58E-05	1.58E-05	7.93E-05	8.72E-05	5.56E-05
g__Shinella	2.38E-05	1.58E-05	1.58E-05	6.34E-05	7.13E-05	7.14E-05
g__Methyloparacoccus	3.17E-05	7.91E-06	0	7.13E-05	6.34E-05	7.14E-05
g__Micromonospora	4.75E-05	0	0	5.55E-05	7.13E-05	7.14E-05
g__Falsirhodobacter	3.96E-05	0	0	7.93E-05	4.75E-05	7.14E-05
g__Leifsonia	1.58E-05	1.58E-05	0	8.72E-05	3.96E-05	7.94E-05
g__BIyi10	3.17E-05	7.91E-06	2.37E-05	6.34E-05	4.75E-05	4.76E-05
g__[Rhizobium]sphaerophysaegroup	1.58E-05	7.91E-06	7.92E-06	3.17E-05	8.72E-05	5.56E-05
g__Krasilnikovia	7.92E-06	7.91E-06	1.58E-05	6.34E-05	3.96E-05	3.97E-05
g__Opitutus	0	0	2.37E-05	3.17E-05	4.75E-05	4.76E-05
g__Sneathiella	2.38E-05	0	7.92E-06	3.17E-05	3.17E-05	4.76E-05
g__Microvirga	1.58E-05	0	0	3.17E-05	4.75E-05	3.17E-05
g__Demequina	1.58E-05	0	0	3.17E-05	1.58E-05	3.97E-05
g__Noviherbaspirillum	7.92E-06	0	0	3.17E-05	2.38E-05	3.17E-05
g__Hoppeia	7.92E-06	0	0	3.96E-05	1.58E-05	2.38E-05
g__Mucilaginibacter	7.92E-06	7.91E-06	0	2.38E-05	1.58E-05	1.59E-05
g__UBA6140	7.92E-06	0	0	1.59E-05	1.58E-05	3.17E-05
