# Supplementary material for: Low fish meal diet supplemented with probiotics ameliorates intestinal barrier and immunological function of Macrobrachium rosenbergii via the targeted modulation of gut microbes and derived secondary metabolites
Source: Front Immunol. 2022 Nov 17;13:1074399. doi: 10.3389/fimmu.2022.1074399 (PMC9713824; doi:10.3389/fimmu.2022.1074399)
Supplement: Supplementary file 1 [file DataSheet_1.zip › supplementary materials/6G.BC_vs_LF.txt.diff.filter.abundance.xls]

	BC1	BC2	BC3	LF1	LF2	LF3	mean(BC)	mean(LF)	pvalue
g__Erwinia	0.018106885	0.017162363	0.018182825	0.014784212	0.011484253	0.015579997	0.017817358	0.013949487	0.040055556
g__Citrobacter	0.001550437	0.001951705	0.001320805	0.003727711	0.005346663	0.003006805	0.001607649	0.00402706	0.029912698
g__Bacillus	0.002404759	0.002749771	0.002562521	0.001844069	0.001605581	0.002041462	0.00257235	0.001830371	0.012865079
g__Sphingomonas	0.001898494	0.002283574	0.002372704	0.001424603	0.001036114	0.001732869	0.002184924	0.001397862	0.033996032
g__Ralstonia	0.000363878	0.000426689	0.000379633	0.000197862	0.000166095	0.00026903	0.000390066	0.000210995	0.010035714
g__Sphingopyxis	7.91E-05	2.37E-05	2.37E-05	0.000102888	0.00011073	0.000134515	4.22E-05	0.000116044	0.021785714
g__PMMR1	3.16E-05	2.37E-05	2.37E-05	4.75E-05	4.75E-05	7.12E-05	2.64E-05	5.54E-05	0.025460317
g__Variovorax	1.58E-05	7.90E-06	7.91E-06	2.37E-05	2.37E-05	3.96E-05	1.05E-05	2.90E-05	0.035206349
g__Demequina	1.58E-05	0	0	3.17E-05	3.16E-05	1.58E-05	5.27E-06	2.64E-05	0.041718254
g__Nitrosospira	7.91E-06	0	7.91E-06	1.58E-05	1.58E-05	3.17E-05	5.27E-06	2.11E-05	0.04981746
g__Galbibacter	7.91E-06	7.90E-06	0	1.58E-05	2.37E-05	1.58E-05	5.27E-06	1.85E-05	0.022992063
g__Syntrophorhabdus	7.91E-06	0	0	1.58E-05	1.58E-05	2.37E-05	2.64E-06	1.85E-05	0.014480159
g__Geobacter	0	0	7.91E-06	7.91E-06	2.37E-05	2.37E-05	2.64E-06	1.85E-05	0.049380952
g__UBA6140	7.91E-06	0	0	1.58E-05	7.91E-06	1.58E-05	2.64E-06	1.32E-05	0.043357143
	BC1	BC2	BC3	LF1	LF2	LF3
Cyclic AMP	1.743658473	1.907903086	1.04073418	0.289946225	0.376092185	0.291048629
L-Norleucine	515.1629935	362.3528111	404.1993612	228.5192098	328.4310362	210.7066777
3-Aminoisobutanoic acid	1.021251589	1.123091581	1.387557947	0.637180692	0.741480849	0.587630151
7-hydroxy-2-phenyl-4H-chromen-4-one	0.564379846	0.650868966	0.703649798	0.331153875	0.30216416	0.345163257
3'-AMP	0.860087	1.052937306	0.676426866	0.301375003	0.618905095	0.350782638
Parabanic Acid	0.939500356	0.970878982	1.01731322	0.776557702	0.862474818	0.836513413
D-Ornithine	5.851328249	4.210000433	5.583317881	1.610547457	2.812474469	1.62620187
