# Supplementary material for: Low fish meal diet supplemented with probiotics ameliorates intestinal barrier and immunological function of Macrobrachium rosenbergii via the targeted modulation of gut microbes and derived secondary metabolites
Source: Front Immunol. 2022 Nov 17;13:1074399. doi: 10.3389/fimmu.2022.1074399 (PMC9713824; doi:10.3389/fimmu.2022.1074399)
Supplement: Supplementary file 1 [file DataSheet_1.zip › supplementary materials/6G.HF_vs_LF.txt.diff.filter.abundance.xls]

	HF1	HF2	HF3	LF1	LF2	LF3
g__	0.025890891	0.022597662	0.033309777	0.015804961	0.014873708	0.016691861
g__Aeromonas	0.008009697	0.003160346	0.009838096	0.000466713	0.00042677	0.001424625
g__Citrobacter	0.002495603	0.002130659	0.001333979	0.003725794	0.005342522	0.003007543
g__Bacillus	0.002566906	0.002487089	0.002525032	0.001843121	0.001604337	0.002041963
g__Flavobacterium	0.002749125	0.001948484	0.002628257	0.001597899	0.000869345	0.001685807
g__Luteimonas	0.001489439	0.001473244	0.001492786	0.001099544	0.000648057	0.001068469
g__Steroidobacter	0.000736797	0.000673257	0.000857558	0.00060119	0.000442576	0.000609423
g__Altererythrobacter	0.000784332	0.000625733	0.00066699	0.000308505	0.000300319	0.000427388
g__Muricauda	0.000546656	0.00071286	0.000532004	0.000348057	0.000173869	0.000427388
g__Novosphingobium	0.000507043	0.000506923	0.000603467	0.000276864	0.000213385	0.000435302
g__Nocardioides	0.000491198	0.000364351	0.000555825	0.000213581	0.000158063	0.000221608
g__Ralstonia	0.00040405	0.000285144	0.000365256	0.00019776	0.000165966	0.000269096
g__Ktedonobacter	0.000269367	0.00023762	0.000325554	0.00019776	0.000181772	0.000205779
g__Thiobacillus	0.000388205	0.000285144	0.000246151	0.000213581	9.48E-05	0.000174121
g__Roseomonas	0.000205986	0.000300985	0.000365256	9.49E-05	0.00012645	0.000134548
g__Mesorhizobium	0.000198064	0.000126731	0.000262032	0.000110745	7.90E-05	7.12E-05
g__Pricia	0.000158451	0.000190096	0.000190568	8.70E-05	0.000142257	6.33E-05
g__Alsobacter	0.000158451	0.000158413	0.000238211	7.91E-05	6.32E-05	0.000110804
g__Acinetobacter	0.000150528	0.000134651	0.000150867	0.000110745	0.00012645	0.000126633
g__Hyphomicrobium	0.000126761	0.000190096	0.000198509	7.12E-05	7.11E-05	8.71E-05
g__Leptothrix	0.000158451	0.000166334	0.000127046	3.96E-05	8.69E-05	7.91E-05
g__Nitrospira	0.000150528	0.000126731	0.000111165	7.91E-05	9.48E-05	5.54E-05
g__hgcIclade	0.000182219	0.000102969	0.000174688	5.54E-05	2.37E-05	6.33E-05
g__Aminobacter	8.71E-05	0.000150493	0.000111165	5.54E-05	4.74E-05	7.12E-05
g__Dyadobacter	0.000102993	0.000102969	6.35E-05	4.75E-05	1.58E-05	1.58E-05
g__Falsirhodobacter	7.92E-05	4.75E-05	7.15E-05	7.91E-06	0	2.37E-05
g__Anseongella	3.17E-05	3.17E-05	4.76E-05	1.58E-05	2.37E-05	1.58E-05
g__Microvirga	3.17E-05	4.75E-05	3.18E-05	0	1.58E-05	1.58E-05
g__SS1-B-09-64	3.96E-05	2.38E-05	3.97E-05	1.58E-05	1.58E-05	7.91E-06
g__CandidatusNitrotoga	7.92E-06	7.92E-06	0	3.96E-05	3.95E-05	3.17E-05
g__Noviherbaspirillum	3.17E-05	2.38E-05	3.18E-05	7.91E-06	7.90E-06	1.58E-05
g__Acidothermus	1.58E-05	3.17E-05	3.18E-05	7.91E-06	7.90E-06	1.58E-05
g__Rhodanobacter	7.92E-06	0	7.94E-06	3.16E-05	2.37E-05	3.17E-05
