# Supplementary material for: Low fish meal diet supplemented with probiotics ameliorates intestinal barrier and immunological function of Macrobrachium rosenbergii via the targeted modulation of gut microbes and derived secondary metabolites
Source: Front Immunol. 2022 Nov 17;13:1074399. doi: 10.3389/fimmu.2022.1074399 (PMC9713824; doi:10.3389/fimmu.2022.1074399)
Supplement: Supplementary file 1 [file DataSheet_1.zip › supplementary materials/7differential metabolites.xls]

## Sheet: differential metabolites
metabolites	rt	Mass	MeanLF	MeanBC	Trend	VIP	Pvalue	FC
L-Serine	389.699	106.05	1.437	3.838	up	1.235	0.047	2.671
L-Lysine	532.865	147.112	3.324	19.025	up	1.318	0.006	5.723
beta-Alanine	359.246	90.055	10.68	24.322	up	1.243	0.024	2.277
D-Ornithine	547.123	133.097	0.386	1.065	up	1.229	0.036	2.76
D-Proline	514.857	116.07	1.293	4.484	up	1.316	0.01	3.467
Tryptophan	0.876	205.096	4.911	16.538	up	1.242	0.018	1.717
5-Hydroxy-L-tryptophan	297.08	221.091	0.051	0.19	up	1.217	0.039	3.701
L-Norleucine	279.448	130.086	255.886	427.238	up	1.283	0.045	1.67
L-Valine	313.992	118.086	24.588	58.664	up	1.25	0.037	2.386
L-Phenylalanine	273.762	166.085	35.455	102.182	up	1.275	0.029	2.882
L-Tyrosine	316.869	182.08	8.767	33.059	up	1.225	0.027	3.771
Prolylglycine	311.634	173.091	0.045	0.16	up	1.236	0.019	3.531
L-Glutamic acid	411.255	148.059	10.094	24.526	up	1.204	0.035	2.43
L-Asparagine	389.77	133.06	3.387	9.566	up	1.228	0.029	2.825
Argininosuccinic acid	484.113	291.127	0.052	0.179	up	1.23	0.028	3.43
Glutamyllysine	506.193	276.153	0.014	0.089	up	1.331	0.001	6.526
Gamma glutamyl ornithine	465.06	262.138	0.116	0.419	up	1.316	0.005	3.601
Lysyl-Glycine	470.018	204.133	0.543	1.578	up	1.251	0.021	2.906
Leucyl-Glycine	120.022	189.122	1.042	2.057	up	1.174	0.043	1.974
Lysyl-Arginine	572.54	303.211	0.08	0.462	up	1.332	0.003	5.748
Lysyl-Aspartate	482.117	262.138	0.022	0.093	up	1.276	0.028	4.164
Aspartyl-Arginine	456.445	290.143	0.254	0.816	up	1.282	0.021	3.215
Lysyl-Lysine	574.436	275.206	0.043	0.237	up	1.344	0	5.507
Prolyl-Lysine	485.67	244.164	0.412	1.618	up	1.247	0.02	3.924
Hydroxyprolyl-Arginine	380.695	288.165	0.094	0.16	up	1.171	0.048	1.706
N6-Acetyl-L-lysine	403.155	189.122	0.108	0.23	up	1.195	0.036	2.125
Epsilon-(gamma-Glutamyl)-lysine	342.282	114.091	0.426	0.164	down	1.294	0.002	0.385
Vinylacetylglycine	445.764	144.065	0.948	1.564	up	1.215	0.035	1.65
N-Acetyldopamine	389.971	196.096	0.052	0.139	up	1.206	0.035	2.658
5-Aminopentanal	268.421	102.091	0.855	1.795	up	1.146	0.05	2.1
5-Aminopentanoic acid	285.672	118.086	153.482	232.481	up	1.193	0.037	1.515
(3S,5S)-3,5-Diaminohexanoate	358.914	147.112	0.082	0.127	up	1.221	0.031	1.543
Sphinganine	126.829	302.303	0.15	0.483	up	1.245	0.03	3.213
Dehydrophytosphingosine	150.057	316.283	2.173	4.968	up	1.266	0.018	2.286
PC(15:0/15:0)	165.938	706.534	0.876	2.051	up	1.219	0.044	2.341
PC(16:0/16:0)	143.618	734.567	0.113	0.247	up	1.166	0.049	2.182
PC(16:1(9Z)/14:0)	165.938	704.517	0.871	1.784	up	1.224	0.027	2.048
PC(16:1(9Z)/15:0)	165.148	718.532	0.43	1.172	up	1.282	0.006	2.726
PC(18:1(11Z)/14:0)	163.671	732.548	7.85	16.581	up	1.262	0.017	2.112
PC(16:1(9Z)/16:1(9Z))	164.08	730.535	2.463	5.134	up	1.203	0.042	2.085
PC(18:2(9Z,12Z)/18:0)	158.697	786.596	11.337	23.771	up	1.263	0.008	2.097
PC(15:0/18:2(9Z,12Z))	163.281	744.549	0.774	1.979	up	1.248	0.015	2.557
PC(24:1(15Z)/14:1(9Z))	61.254	814.623	0.138	0.5	up	1.257	0.012	3.63
PC(20:2(11Z,14Z)/15:0)	160.063	772.58	0.97	2.096	up	1.263	0.013	2.162
PC(16:1(9Z)/P-18:1(11Z))	157.795	742.57	0.117	0.261	up	1.303	0.009	2.221
PC(18:3(6Z,9Z,12Z)/15:0)	163.278	742.532	0.383	0.964	up	1.277	0.01	2.517
PC(18:3(9Z,12Z,15Z)/14:0)	164.912	728.519	0.237	0.6	up	1.246	0.041	2.536
PC(22:2(13Z,16Z)/16:1(9Z))	157.827	812.611	1.076	1.904	up	1.194	0.042	1.769
PC(18:3(6Z,9Z,12Z)/18:1(11Z))	59.786	782.561	4.189	14.056	up	1.185	0.028	3.355
PC(18:3(6Z,9Z,12Z)/P-18:1(11Z))	156.085	766.568	2.699	4.163	up	1.169	0.046	1.542
PC(18:4(6Z,9Z,12Z,15Z)/18:1(11Z))	60.817	780.549	5.307	23.397	up	1.27	0.01	4.409
PC(18:4(6Z,9Z,12Z,15Z)/P-18:1(11Z))	154.689	764.555	1.898	3.151	up	1.242	0.013	1.661
PC(20:2(11Z,14Z)/20:4(5Z,8Z,11Z,14Z))	153.256	834.593	4.658	9.579	up	1.23	0.044	2.056
PC(22:5(7Z,10Z,13Z,16Z,19Z)/20:1(11Z))	150.997	862.623	0.162	0.494	up	1.29	0.009	3.048
PC(P-18:1(11Z)/22:5(4Z,7Z,10Z,13Z,16Z))	149.122	818.601	0.802	1.068	up	1.237	0.042	1.332
PE(P-16:0/20:5(5Z,8Z,11Z,14Z,17Z))	155.152	722.508	1.542	2.651	up	1.181	0.048	1.719
LysoPE(0:0/14:0)	224.85	426.258	0.013	0.048	up	1.235	0.022	3.755
LysoPC(16:0)	212.374	496.336	6.094	25.253	up	1.253	0.021	4.144
LysoPC(P-16:0)	205.967	480.341	0.194	0.479	up	1.25	0.02	2.47
LysoPC(18:1(9Z))	209.52	522.353	14.907	66.989	up	1.226	0.034	4.494
SM(d18:1/16:0)	200.851	703.569	0.195	0.937	up	1.332	0.001	4.798
SM(d18:1/20:0)	197.867	759.63	0.029	0.118	up	1.267	0.018	4.072
SM(d18:0/18:1(9Z))	198.9	731.601	0.113	0.611	up	1.319	0.002	5.425
(2E)-Decenoyl-ACP	532.921	130.085	1.731	8.939	up	1.317	0.007	5.164
Phosphodimethylethanolamine	460.647	170.057	0.123	0.561	up	1.312	0.003	4.561
5a-Cholesta-8,24-dien-3-one	31.273	383.328	0.201	0.341	up	1.225	0.026	1.702
Quinone	223.123	109.028	0.106	0.386	up	1.22	0.026	3.653
Phenol	316.869	95.049	0.194	0.763	up	1.212	0.037	3.929
Parabanic Acid	16.343	112.998	0.825	0.976	up	1.495	0.012	1.183
Benzaldehyde	273.701	107.049	0.358	1.088	up	1.291	0.022	3.037
4-Hydroxybenzaldehyde	316.993	123.044	1.072	4.121	up	1.221	0.031	3.844
2-Phenylacetamide	184.356	128.143	11.688	20.587	up	1.28	0.018	1.761
1H-Indole-3-carboxaldehyde	276.993	146.059	0.518	1.876	up	1.19	0.028	3.619
1H-Indole-2,3-dione	47.215	148.038	0.163	0.464	up	1.209	0.029	2.855
O-Phosphotyrosine	492.769	262.049	0.271	1.058	up	1.308	0.002	3.902
Isocitral	183.881	153.127	0.087	0.177	up	1.147	0.041	2.034
3-Dehydroxycarnitine	390.707	146.117	31.835	78.692	up	1.26	0.018	2.472
7-hydroxy-2-phenyl-4H-chromen-4-one	202.998	237.054	0.326	0.64	up	1.569	0.011	1.961
Glycitein	145.862	307.06	0.154	0.317	up	1.327	0.001	2.061
Luteolin 4'-sulfate	26.207	367.009	0.032	0.1	up	1.318	0.001	3.154
Momordicinin	30.867	439.355	0.026	0.045	up	1.311	0.002	1.708
Isoquinoline	137.025	130.064	0.099	0.269	up	1.279	0.018	2.713
2-Propylpiperidine	184.356	128.143	11.688	20.587	up	1.28	0.018	1.761
Pipericine	1.954	336.324	0.007	0.016	up	1.139	0.044	2.296
8-Hydroxyguanine	309.359	168.051	0.253	0.403	up	1.189	0.045	1.593
Pyrimidine	172.823	81.045	0.134	0.585	up	1.259	0.043	4.361
3-Aminoisobutanoic acid	350.392	102.055	0.655	1.177	up	1.5	0.027	1.796
Cyclic AMP	281.191	328.044	0.319	1.564	up	1.461	0.041	4.903
3'-AMP	420.136	346.055	0.424	0.863	up	1.33	0.041	0.662
Vitamin D3	31.91	385.343	0.164	0.326	up	1.204	0.039	1.988

## Sheet: LF
Peak	LF1	LF2	LF3	Mean LF
Hypoxanthine	197.993	301.624	142.108	213.908
5-Aminopentanoic acid	167.952	178.044	114.451	153.482	注：从上到下为该组内均值含量从低到高
Choline	72.2934	110.628	33.2967	72.0726
L-Proline	36.982	77.3217	30.6482	48.3173
L-Phenylalanine	26.5324	61.2435	18.589	35.4549
3-Dehydroxycarnitine	31.4193	39.9025	24.1845	31.8354
L-Norleucine	20.2549	54.9376	16.4208	30.5377
L-Valine	19.6456	39.8733	14.2454	24.5881
Piperidine	19.2848	25.1445	7.43144	17.2869
Betaine	17.7198	24.5205	6.91634	16.3855
Trigonelline	11.9217	26.0047	10.4438	16.1234
Phosphorylcholine	24.1009	14.6405	6.54281	15.0947
LysoPC(18:1(9Z))	9.98519	29.8047	4.93111	14.907
Glycerophosphocholine	16.1244	17.1853	6.8818	13.3972
L-Methionine	8.60813	23.7952	5.82269	12.742
6-Deoxyfagomine	8.34935	21.5493	7.29698	12.3985
2-Propylpiperidine	11.3321	14.6681	9.06324	11.6878
PC(18:2(9Z,12Z)/18:0)	10.1861	14.9545	8.86943	11.3367
PC(22:5(7Z,10Z,13Z,16Z,19Z)/16:1(9Z))	7.06261	16.7469	9.37597	11.0618
PC(20:2(11Z,14Z)/14:0)	2.68885	17.9151	12.3291	10.9777
beta-Alanine	9.16585	16.4017	6.47195	10.6798
L-Glutamine	5.51962	19.3597	5.74857	10.2093
Adenine	8.67046	15.0246	6.59866	10.0979
L-Glutamic acid	8.16737	15.5551	6.56033	10.0943
L-Acetylcarnitine	8.80995	12.611	8.64848	10.0231
Creatinine	9.57967	11.0187	7.83099	9.47646
Niacinamide	19.3866	3.46324	5.28818	9.37935
Trimethylamine N-oxide	9.46874	13.2672	3.60254	8.77948
L-Tyrosine	5.8587	16.8781	3.56523	8.76735
Squamolone	3.59708	16.8979	4.01785	8.17093
Alanyl-Leucine	7.89026	11.9268	3.85463	7.89055
PC(18:1(11Z)/14:0)	7.18183	9.96107	6.40664	7.84985
Dihydro-4,6-dimethyl-2-(1-methylethyl)-4H-1,3,5-dithiazine	9.86885	6.91244	6.62965	7.80365
PC(18:3(6Z,9Z,12Z)/18:0)	15.6557	5.49172	1.95133	7.69957
PC(18:0/18:2(9Z,12Z))	2.49469	12.4715	8.07123	7.67915
Pyrrolidonecarboxylic acid	4.36168	13.628	4.26076	7.41683
Adenosine	7.08676	9.83324	5.15028	7.35676
Dimethylglycine	9.43827	7.0229	3.62165	6.69427
Methoxypyrazine	4.09291	12.2941	3.6679	6.68496
4-Trimethylammoniobutanoic acid	10.4737	6.58298	2.66709	6.5746
6-Chloro-N-(1-methylethyl)-1,3,5-triazine-2,4-diamine	4.0555	12.1254	2.78633	6.32241
Imidazole-4-acetaldehyde	3.95291	11.1554	3.26842	6.12558
LysoPC(16:0)	4.91295	10.8252	2.54368	6.09393
PE(20:4(5Z,8Z,11Z,14Z)/P-18:1(11Z))	6.50296	5.48417	5.14419	5.71044
D-Alanine	3.741	7.77312	4.69981	5.40464
p-Aminobenzoic acid	3.62353	9.86359	2.49331	5.32681
PC(18:4(6Z,9Z,12Z,15Z)/18:1(11Z))	1.72146	8.53437	5.66532	5.30705
Leucyl-Threonine	8.2454	3.85135	2.87709	4.99128
(ÃÂ±)-Tryptophan	3.17093	9.36003	2.20182	4.91093
PC(20:2(11Z,14Z)/20:4(5Z,8Z,11Z,14Z))	4.48525	5.66022	3.82835	4.65794
PC(20:1(11Z)/14:0)	2.66441	5.99822	5.12864	4.59709
L-Isoleucine	6.61692	3.57897	3.52025	4.57205
Guanine	4.40446	4.7672	4.41727	4.52964
5'-Methylthioadenosine	4.02791	7.84484	1.19027	4.35434
PC(18:3(6Z,9Z,12Z)/18:1(11Z))	1.4504	7.44215	3.67584	4.18946
LysoPC(18:2(9Z,12Z))	4.02838	6.61095	1.90599	4.18177
2-Hydroxycinnamic acid	1.08116	6.62671	4.27401	3.99396
Salsolinol	3.54049	6.54884	1.55891	3.88275
PC(20:4(8Z,11Z,14Z,17Z)/P-18:0)	5.65205	2.57622	3.25014	3.82614
LysoPC(22:6(4Z,7Z,10Z,13Z,16Z,19Z))	4.42753	5.59625	1.39218	3.80532
PC(20:4(8Z,11Z,14Z,17Z)/20:3(8Z,11Z,14Z))	3.47836	5.37602	2.54303	3.79914
PC(22:6(4Z,7Z,10Z,13Z,16Z,19Z)/16:1(9Z))	4.80728	4.33937	2.04015	3.72893
PC(20:3(8Z,11Z,14Z)/14:0)	1.50048	7.91651	1.12907	3.51535
Taurine	3.96689	2.19904	4.29675	3.48756
PC(20:5(5Z,8Z,11Z,14Z,17Z)/P-18:0)	4.84666	2.39531	2.95249	3.39815
L-Asparagine	2.39601	6.21491	1.54961	3.38684
D-Alanyl-D-alanine	3.55968	4.65674	1.93266	3.38302
L-Threonine	4.42776	4.06986	1.5449	3.34751
L-Lysine	1.77446	6.69134	1.50727	3.32436
PE(P-18:1(9Z)/20:4(5Z,8Z,11Z,14Z))	2.08463	3.73722	3.80705	3.20963
4-Guanidinobutanoic acid	2.88511	3.62442	2.88477	3.13144
PC(16:1(9Z)/16:0)	1.82673	3.44522	3.59249	2.95481
2-Aminoisobutyric acid	3.12308	3.13927	2.43695	2.89977
Valyl-Alanine	6.40233	1.43235	0.815712	2.88346
PC(18:3(6Z,9Z,12Z)/P-18:1(11Z))	3.27166	2.89798	1.92712	2.69892
2-Phenylacetamide	1.73799	4.89365	1.084	2.57188
L-Carnitine	1.74339	4.24229	1.72335	2.56968
Cytosine	2.69835	1.89625	3.04776	2.54745
PC(16:1(9Z)/16:1(9Z))	2.23876	3.40731	1.74177	2.46261
Alanyl-Threonine	3.24843	3.47943	0.605051	2.44431
Asymmetric dimethylarginine	1.02294	5.49035	0.805132	2.43947
L-Allothreonine	3.45298	3.13979	0.216217	2.26966
Proline betaine	1.51132	4.15533	1.07179	2.24614
Prolyl-Alanine	1.37379	4.05954	1.24514	2.22615
Serylalanine	1.61485	3.64874	1.34122	2.2016
Dehydrophytosphingosine	2.60838	2.3132	1.59841	2.17333
Albafuran B	2.87718	1.10534	2.47247	2.15166
Propionylcarnitine	0.762815	5.26389	0.423939	2.15021
Citrinin	2.40262	2.59481	1.40634	2.13459
(ÃÂ±)-4-Methylene-2-pyrrolidinecarboxylic acid	1.84797	3.05828	1.49106	2.13243
PC(18:4(6Z,9Z,12Z,15Z)/P-18:1(11Z))	2.34804	1.68622	1.65842	1.89756
N-Acetylhistamine	1.43611	3.8353	0.283455	1.85162
PC(20:4(5Z,8Z,11Z,14Z)/20:4(8Z,11Z,14Z,17Z))	1.72614	2.46994	1.33646	1.84418
Dinorcapsaicin	2.92834	1.1782	1.36692	1.82449
Valyl-Isoleucine	2.4754	1.38207	1.40128	1.75292
(2E)-Decenoyl-ACP	1.08489	3.34655	0.761751	1.73106
Leucyl-Isoleucine	1.86471	2.44149	0.833985	1.71339
Alanyl-Glutamine	2.39713	1.67677	1.05893	1.71095
3-Aminopropionaldehyde	1.80191	2.98265	0.205978	1.66351
3,3,5-triiodo-L-thyronine-beta-D-glucuronoside	1.87898	2.01665	1.06188	1.6525
(ÃÂ±)-erythro-Isoleucine	1.72624	2.40849	0.809134	1.64795
Dumetorine	3.91235	0.696792	0.271138	1.62676
2,5-Dihydro-2,4-dimethyloxazole	1.3229	1.96845	1.443	1.57812
Pyrrolidine	2.40246	1.37741	0.924887	1.56825
(+)-2,3-Dihydro-3-methyl-1H-pyrrole	1.15837	2.67053	0.862683	1.56386
PE(P-16:0/20:5(5Z,8Z,11Z,14Z,17Z))	1.85605	1.34859	1.42081	1.54182
Acetylcholine	0.862465	3.06576	0.627231	1.51849
N-Lactoyl ethanolamine	1.72573	2.48234	0.314994	1.50769
Nicotinic acid	0.861564	2.95787	0.667155	1.49553
L-Serine	0.86616	2.59027	0.853818	1.43675
LysoPC(16:1(9Z)/0:0)	0.89034	2.74641	0.535911	1.39089
Enalaprilat	3.24856	0.667817	0.221983	1.37945
Methionine sulfoxide	0.853759	2.43409	0.740038	1.34263
Valyl-Threonine	1.89612	1.31674	0.802505	1.33845
D-1-Piperideine-2-carboxylic acid	0.888326	1.20052	1.92222	1.33702
LysoPC(14:0/0:0)	1.46524	2.00111	0.444284	1.30354
D-Proline	1.16943	2.02454	0.685717	1.29323
LysoPE(0:0/20:5(5Z,8Z,11Z,14Z,17Z))	1.39158	1.99153	0.456378	1.27983
Alanyl-Arginine	1.69966	1.15344	0.831582	1.22823
1-Methyl-1,3-cyclohexadiene	0.852198	1.63459	1.15532	1.21404
Aminoacetone	2.8953	0.454718	0.259732	1.20325
Daidzein	1.63383	1.11232	0.739022	1.16172
Adenosine 2'-phosphate	1.08423	1.55305	0.771161	1.13615
Histamine	1.31433	1.18042	0.867332	1.12069
PC(18:1(9Z)/18:0)	0.792966	1.59094	0.870583	1.08483
Rotundine A	1.83391	0.604298	0.802097	1.0801
PC(22:2(13Z,16Z)/16:1(9Z))	1.04812	1.2839	0.897059	1.07636
4-Hydroxybenzaldehyde	0.719107	2.06917	0.427405	1.07189
PC(20:1(11Z)/20:4(5Z,8Z,11Z,14Z))	1.06993	1.21289	0.92973	1.07085
2-acetyl-1-alkyl-sn-glycero-3-phosphocholine	1.77594	1.08059	0.33377	1.06343
PC(18:4(6Z,9Z,12Z,15Z)/P-16:0)	1.36706	1.11714	0.68725	1.05715
Galactosylsphingosine	0.891062	1.05301	1.20907	1.05105
Leucyl-Glycine	1.21144	1.32207	0.593403	1.0423
Citrulline	0.204313	2.75249	0.169362	1.04205
Propofol	0.702551	1.41302	0.998303	1.03796
Mulberrofuran A	2.10389	0.608081	0.385652	1.03254
2-Pyrrolidineacetic acid	1.06396	1.5712	0.451259	1.02881
1-Butylamine	1.61991	0.845205	0.585103	1.01674
Arsenobetaine	1.21533	1.35367	0.469418	1.01281
N-Acetylputrescine	1.23385	1.31752	0.47435	1.00857
PC(22:5(4Z,7Z,10Z,13Z,16Z)/P-18:0)	1.0247	1.00474	0.950198	0.993215
Betaine aldehyde	1.8748	0.910243	0.159453	0.981499
3-Methyl-1-butylamine	1.02401	1.56349	0.329576	0.972361
PC(20:2(11Z,14Z)/15:0)	0.899563	1.3438	0.665356	0.969573
2-Ethoxy-3-methylpyrazine	1.76927	0.709115	0.392386	0.956925
Vinylacetylglycine	1.07854	1.11845	0.645814	0.9476
2-Pyrrolidinone	0.784922	1.3741	0.673862	0.944294
N,O-Didesmethylvenlafaxine	1.96566	0.34339	0.487697	0.93225
Leucyl-Arginine	1.20393	0.869836	0.701387	0.925051
PE(P-18:1(9Z)/20:5(5Z,8Z,11Z,14Z,17Z))	0.96775	0.953099	0.818688	0.913179
3-Methylhistidine	0.522296	1.73158	0.48209	0.911988
2-Pyridylacetic acid	0.873259	1.38921	0.424135	0.895533
PC(15:0/15:0)	0.938439	1.04051	0.64926	0.876071
LysoPE(0:0/18:1(11Z))	0.468533	1.76871	0.379367	0.872202
PC(16:1(9Z)/14:0)	0.836038	1.1513	0.625715	0.871018
5-Aminopentanal	0.533413	1.3569	0.674783	0.855031
2-Piperidinone	1.09995	1.02782	0.397573	0.841779
Histidinyl-Leucine	0.834339	1.14596	0.532148	0.837484
2-Acetylpyrrolidine	1.51993	0.577571	0.386984	0.828162
1-Nitroheptane	0.932762	1.06731	0.418722	0.806264
PC(P-18:1(11Z)/22:5(4Z,7Z,10Z,13Z,16Z))	0.851312	0.767741	0.786997	0.802017
Homocitrulline	0.518023	1.29143	0.547313	0.785588
N-Acetylhistidine	0.982881	0.785851	0.585681	0.784804
Ramiprilat	0.899981	1.09282	0.346377	0.779725
PC(15:0/18:2(9Z,12Z))	0.574771	1.218	0.529608	0.774127
Sphingosine	1.04548	0.789797	0.480629	0.771967
PC(20:5(5Z,8Z,11Z,14Z,17Z)/15:0)	1.01988	0.660475	0.56297	0.747775
Rhubafuran	0.398903	0.865156	0.945107	0.736389
Mangiferdesmethylursanone	0.863234	0.869117	0.446118	0.726157
PE(20:5(5Z,8Z,11Z,14Z,17Z)/P-16:0)	0.586469	0.834802	0.725747	0.715673
Butyrylcarnitine	0.460974	1.36504	0.295509	0.707175
N-methyl-L-glutamic Acid	0.433369	1.27295	0.359451	0.688592
(ÃÂ±)-Anisoxide	0.382647	1.03453	0.647552	0.688244
Linoelaidyl carnitine	0.670347	1.07659	0.296591	0.681176
Rotundine B	1.35789	0.249324	0.434746	0.680653
L-Histidine trimethylbetaine	1.64249	0.336524	0.0473224	0.675444
Aspartyllysine	0.666645	0.730916	0.550243	0.649268
gamma-Glutamylleucine	0.615125	0.861553	0.416808	0.631162
N2-gamma-Glutamylglutamine	0.324752	1.37994	0.184217	0.629635
Melamine	0.815316	0.128914	0.937312	0.62718
5-Amino-3-oxohexanoate	0.607637	0.801397	0.469778	0.626271
alpha-Methylstyrene	0.924813	0.449218	0.502983	0.625672
gamma-Glutamylalanine	0.551138	0.940805	0.302773	0.598239
Valyl-Arginine	0.711299	0.444066	0.621204	0.59219
1-Aminocyclopropanecarboxylic acid	0.696802	0.834949	0.238704	0.590152
L-2-Amino-3-methylenehexanoic acid	0.509852	0.998865	0.250515	0.586411
4-Trimethylammoniobutanal	0.268496	1.047	0.420598	0.578696
Prolyl-Asparagine	0.251655	1.22029	0.242491	0.57148
Leucyl-Methionine	0.630537	0.698558	0.325017	0.551371
Lysyl-Glycine	0.561886	0.696855	0.370891	0.543211
PE(P-18:1(11Z)/18:4(6Z,9Z,12Z,15Z))	0.547754	0.551661	0.527351	0.542255
Phenylalanyl-Threonine	0.560505	0.594638	0.452713	0.535952
PC(20:3(8Z,11Z,14Z)/P-18:0)	0.660699	0.498201	0.439046	0.532649
N-Nitroso-pyrrolidine	0.382493	0.857672	0.343064	0.527743
3b-Hydroxy-6b-(3-chloro-2-hydroxy-2-methylbutanoyloxy)-7(11)-eremophilen-12,8b-olide	0.918246	0.338052	0.324949	0.527082
1-Methyl-2-propylbenzene	0.314611	0.663187	0.59247	0.523423
1H-Indole-3-carboxaldehyde	0.318395	0.991325	0.245732	0.518484
Ornithine	0.319025	1.02727	0.195805	0.514033
Phenylalanyl-Isoleucine	0.592704	0.580562	0.343484	0.505583
L-Homocysteic acid	0.634223	0.46392	0.4028	0.500314
Indole	0.896683	0.33803	0.25745	0.497388
Aspartyl-Threonine	0.68529	0.514026	0.289366	0.496227
Lysyl-Leucine	0.392513	0.835994	0.252023	0.49351
PC(20:3(8Z,11Z,14Z)/15:0)	0.374576	0.734294	0.369044	0.492638
2-Pentyl-3-phenyl-2-propenal	0.818441	0.320634	0.329786	0.48962
beta-Alanyl-L-lysine	0.529903	0.631554	0.306134	0.489197
Valyl-Phenylalanine	0.489027	0.75268	0.225561	0.48909
Isodesmosine	0.552244	0.803086	0.108787	0.488039
(R)-mandelic Acid	0.345153	0.860724	0.245562	0.483813
Benzofuran	0.282012	0.976142	0.175098	0.477751
Glycylleucine	0.484701	0.695548	0.250647	0.476966
trans-Hexadec-2-enoyl carnitine	0.44764	0.796371	0.176236	0.473415
Leucyl-Aspartate	0.527667	0.54837	0.342014	0.472684
17-HDoHE	0.528988	0.627371	0.259339	0.471899
Inosine	0.497875	0.683439	0.233262	0.471525
Fagomine	0.367086	0.726272	0.319011	0.47079
4,5-Dihydro-2-methylthiazole	0.264044	0.88562	0.255788	0.468484
Phytosphingosine	0.51422	0.51581	0.358742	0.462924
L-Palmitoylcarnitine	0.441006	0.712675	0.217673	0.457118
Elaidic carnitine	0.412865	0.788866	0.157757	0.453162
1-deoxy-1-(N6-lysino)-D-fructose	0.302689	0.86644	0.187101	0.452077
PC(20:4(8Z,11Z,14Z,17Z)/14:0)	0.268318	0.728791	0.348583	0.448564
2,5-Dimethyl-1H-pyrrole	0.908162	0.41979	0.0140852	0.447346
Tridecyl phloretate	0.374838	0.676811	0.273208	0.441619
7-Ethyl-3,6-dihydro-1,4-dimethylazulene	0.613444	0.459186	0.232501	0.435044
PC(20:5(5Z,8Z,11Z,14Z,17Z)/P-18:1(11Z))	0.4686	0.5435	0.292253	0.434784
LysoPE(16:0/0:0)	0.343273	0.852399	0.108485	0.434719
Styrene	0.486539	0.545568	0.263753	0.431953
1-Pyrroline-2-carboxylic acid	0.860132	0.274553	0.158442	0.431043
PC(16:1(9Z)/15:0)	0.34897	0.625584	0.315445	0.43
Epsilon-caprolactam	0.476691	0.384494	0.417269	0.426151
Pivaloylcarnitine	0.143981	0.592935	0.539136	0.425351
2-Benzofurancarboxaldehyde	0.277809	0.826526	0.163205	0.422513
Prolyl-Lysine	0.373182	0.661221	0.202942	0.412448
(ÃÂ±)-2,2'-Iminobispropanoic acid	0.586478	0.35659	0.273297	0.405455
1-nitrosonaphthalene	0.353355	0.55959	0.290077	0.401007
1-Pyrroline-5-carboxylic acid	0.310265	0.484986	0.405299	0.400184
5-Methylcytosine	0.363853	0.438481	0.394833	0.399055
1,1'-[1,12-Dodecanediylbis(oxy)]bisbenzene	0.519129	0.453561	0.224092	0.398927
N-Acetylserine	0.418954	0.528986	0.248472	0.398804
1-Methylhypoxanthine	0.328542	0.431213	0.418396	0.392717
Methylguanidine	0.579244	0.334442	0.261712	0.391799
p-Mentha-2,4(8)-dien-9,3-olide	0.487264	0.428059	0.250945	0.388756
N2-Methylguanine	0.129642	0.492683	0.538141	0.386822
LysoPC(15:0)	0.422986	0.599372	0.137212	0.386524
D-Ornithine	0.432711	0.470114	0.254941	0.385922
Antibiotic SB 202742	0.39858	0.515393	0.242623	0.385532
PC(18:3(6Z,9Z,12Z)/15:0)	0.276018	0.557968	0.314939	0.382975
PC(18:2(9Z,12Z)/15:0)	0.204767	0.608419	0.335073	0.382753
LysoPC(20:2(11Z,14Z))	0.448264	0.500052	0.192828	0.380381
Turicine	0.336896	0.628312	0.155208	0.373472
Metenamine	0.528408	0.430872	0.148037	0.369105
4-Hydroxy-1-(3-pyridinyl)-1-butanone	0.386509	0.565906	0.130983	0.361132
Benzaldehyde	0.291682	0.599797	0.18372	0.3584
Hydroxyprolyl-Lysine	0.357332	0.580942	0.121875	0.353383
PC(22:5(7Z,10Z,13Z,16Z,19Z)/15:0)	0.48447	0.44246	0.116471	0.3478
PC(18:1(11Z)/15:0)	0.241536	0.541688	0.255234	0.346152
PC(20:4(8Z,11Z,14Z,17Z)/14:1(9Z))	0.399883	0.424048	0.210583	0.344838
Tyrosyl-Leucine	0.233233	0.579495	0.21081	0.341179
2-Hydroxypyridine	0.398804	0.305688	0.309917	0.338136
N-[(Ethoxycarbonyl)methyl)-p-menthane-3-carboxamide	0.200266	0.747035	0.064333	0.337211
Prolylphenylalanine	0.321169	0.447996	0.233041	0.334069
Prolyl-Threonine	0.247052	0.54747	0.201267	0.33193
16(17)-EpDPE	0.30816	0.495808	0.188549	0.330839
PC(22:6(4Z,7Z,10Z,13Z,16Z,19Z)/20:1(11Z))	0.319037	0.431777	0.240425	0.330413
1H-Imidazole-1-acetic acid	0.3021	0.505475	0.179897	0.329157
Threoninyl-Leucine	0.388605	0.423425	0.174176	0.328735
2-Hydroxy-6-tridecylbenzoic acid	0.423243	0.402161	0.15903	0.328145
Histidinal	0.198835	0.506091	0.260773	0.3219
Asparaginyl-Valine	0.20395	0.666204	0.087884	0.319346
2-(Methylthio)propane	0.209353	0.330677	0.41504	0.318357
Guanosine	0.308195	0.478992	0.163668	0.316952
Carnosine	0.274654	0.522638	0.151219	0.31617
Lysyl-Gamma-glutamate	0.365992	0.363454	0.206448	0.311964
PC(14:0/14:0)	0.343876	0.364586	0.22438	0.310947
Tyrosyl-Threonine	0.651585	0.236629	0.0415185	0.309911
Putrescine	0.559316	0.176692	0.188185	0.308064
1-Methylhistidine	0.197758	0.535932	0.176931	0.30354
Methionyl-Phenylalanine	0.493935	0.146868	0.255563	0.298789
Oleamide	0.310956	0.340117	0.243292	0.298122
3,4-Dihydro-2H-1-benzopyran-2-one	0.214484	0.516651	0.158434	0.296523
Alpha-dimorphecolic acid	0.210034	0.480622	0.197572	0.296076
Threoninyl-Arginine	0.400324	0.300911	0.183821	0.295019
4-Hydroxy-1H-indole-3-acetonitrile	0.240687	0.418925	0.221654	0.293756
Docosahexaenoic acid	0.364276	0.343235	0.172898	0.29347
2-Methylpyridine	0.391919	0.240807	0.244356	0.292361
2-Methylbutyroylcarnitine	0.0793421	0.657529	0.131443	0.289438
LysoPE(0:0/18:2(9Z,12Z))	0.25548	0.439652	0.170315	0.288482
Butyramide	0.226323	0.483514	0.153792	0.287876
Biochanin A	0.403374	0.28766	0.168961	0.286665
cis-5-Tetradecenoylcarnitine	0.281037	0.468466	0.109882	0.286462
PC(15:0/14:1(9Z))	0.261859	0.534109	0.0625125	0.28616
PC(P-18:1(11Z)/16:0)	0.42142	0.250917	0.185191	0.285843
Serylisoleucine	0.335143	0.388979	0.130356	0.284826
Aminoadipic acid	0.385812	0.3049	0.162086	0.284266
Glycylproline	0.217275	0.439586	0.195111	0.283991
Aminofructose 6-phosphate	0.249378	0.282547	0.318024	0.283316
PC(22:6(4Z,7Z,10Z,13Z,16Z,19Z)/15:0)	0.515627	0.23064	0.101105	0.282457
6-Hydroxy-1H-indole-3-acetamide	0.232734	0.416345	0.194168	0.281082
PE(P-18:1(11Z)/18:3(6Z,9Z,12Z))	0.324816	0.278642	0.239351	0.280936
5-Aminoimidazole ribonucleotide	0.373316	0.307501	0.161151	0.280656
3-Methylcytosine	0.292189	0.261886	0.283589	0.279221
PC(22:4(7Z,10Z,13Z,16Z)/15:0)	0.359508	0.31306	0.16106	0.277876
Pterin	0.240437	0.282599	0.307612	0.276883
Etonogestrel	0.234142	0.405703	0.187546	0.275797
LysoPC(20:3(5Z,8Z,11Z))	0.256158	0.4807	0.0768838	0.271247
(3R, 6'Z)-3,4-Dihydro-8-hydroxy-3-(6-pentadecenyl)-1H-2-benzopyran-1-one	0.302742	0.345888	0.164674	0.271101
O-Phosphotyrosine	0.378889	0.315989	0.118303	0.27106
Dioscoretine	0.543317	0.209176	0.0559082	0.269467
Volemolide	0.269562	0.364025	0.15424	0.262609
5-Oxo-2(5H)-isoxazolepropanenitrile	0.334812	0.113439	0.333237	0.260496
Linoleoyl ethanolamide	0.347391	0.299521	0.132006	0.259639
Leucyl-Asparagine	0.218085	0.450256	0.099178	0.25584
Arginyl-Alanine	0.235901	0.38391	0.14429	0.254701
Aspartyl-Arginine	0.28229	0.267881	0.211458	0.253877
8-Hydroxyguanine	0.224373	0.294098	0.240965	0.253145
Lathosterol	0.314924	0.294814	0.147731	0.25249
4-Aminobutyraldehyde	0.220466	0.338958	0.197959	0.252461
Arginyl-Serine	0.352302	0.238556	0.152034	0.247631
Alanyl-Valine	0.368307	0.233342	0.136496	0.246048
N-Cyclopropyl-trans-2-cis-6-nonadienamide	0.288836	0.252034	0.186068	0.242313
3alpha,4,5,7alpha-Tetrahydro-5-hydroxy-1H-isoindole-1,3(2H)-dione	0.337064	0.255764	0.131741	0.241523
Dambonitol	0.301313	0.211414	0.206865	0.239864
Na,Na-Dimethylhistamine	0.287215	0.257922	0.173633	0.23959
PC(22:6(4Z,7Z,10Z,13Z,16Z,19Z)/20:5(5Z,8Z,11Z,14Z,17Z))	0.279791	0.272745	0.162189	0.238241
1,3-Diisopropylbenzene	0.343196	0.219099	0.151976	0.23809
Naphthalene	0.265138	0.30486	0.143665	0.237888
PC(18:3(9Z,12Z,15Z)/14:0)	0.293708	0.204569	0.21165	0.236642
4-Acetylimidazo[4,5-c]pyridine	0.120251	0.427978	0.16136	0.23653
N-a-Acetyl-L-arginine	0.165198	0.427381	0.112101	0.234893
Prolylhydroxyproline	0.163487	0.389528	0.149717	0.234244
Lysinoalanine	0.227722	0.324682	0.149178	0.233861
Dethiobiotin	0.188763	0.38063	0.131835	0.233743
3-Amino-2-piperidone	0.172838	0.416189	0.108713	0.23258
SM(d18:1/14:0)	0.259517	0.3028	0.135096	0.232471
L-beta-aspartyl-L-leucine	0.271605	0.273942	0.151683	0.23241
2-(4-Methyl-5-thiazolyl)ethyl propionate	0.0227766	0.375497	0.296465	0.231579
Dioscorine	0.443716	0.19183	0.0549798	0.230175
PC(16:0/P-16:0)	0.297886	0.239234	0.153113	0.230078
LysoPE(16:1(9Z)/0:0)	0.240981	0.421896	0.0260192	0.229632
Homoarecoline	0.208761	0.334181	0.144429	0.229124
Sinapine	0.158138	0.375729	0.15065	0.228172
Methionyl-Threonine	0.337038	0.233265	0.107174	0.225826
Arginyl-Valine	0.0975211	0.449644	0.130041	0.225736
Erythrono-1,4-lactone	0.257981	0.329124	0.0853715	0.224159
(9S,10E,12Z,15Z)-9-Hydroxy-10,12,15-octadecatrienoic acid	0.289113	0.188869	0.191881	0.223288
Alanyl-Isoleucine	0.353247	0.231347	0.083879	0.222824
Valyl-Leucine	0.147773	0.370988	0.137199	0.218653
L-Arginine	0.0792852	0.371831	0.204685	0.2186
Prolyl-Glutamine	0.222169	0.284988	0.14674	0.217966
1-Cyano-2-hydroxy-3-butene	0.416568	0.170722	0.0604805	0.215923
all-trans-Retinoic acid	0.173442	0.328541	0.13927	0.213751
2,4-Di-tert-butylphenol	0.138207	0.345231	0.142493	0.208644
3-Methyl-5-pentyl-2-furanundecanoic acid	0.18382	0.366195	0.0740918	0.208036
Norbuprenorphine	0.261461	0.251989	0.110123	0.207858
Pi-Methylimidazoleacetic acid	0.448484	0.106518	0.0684886	0.20783
5-Acetyl-2,4-dimethylthiazole	0.0629768	0.473153	0.0829752	0.206368
N-Acetylcadaverine	0.200808	0.215009	0.202683	0.206167
Palmitoleoyl Ethanolamide	0.298589	0.187217	0.131092	0.205633
(4-Hydroxybenzoyl)choline	0.248793	0.206698	0.160902	0.205464
Isoeugenol acetate	0.210986	0.27135	0.130481	0.204272
2-Propene-1-thiol	0.133693	0.400153	0.0715699	0.201805
5,9:6,9-Diepoxy-4-megastigmene	0.0313015	0.3879	0.184927	0.201376
PC(22:6(4Z,7Z,10Z,13Z,16Z,19Z)/20:2(11Z,14Z))	0.187765	0.281064	0.134184	0.201004
Glycine	0.168497	0.25343	0.179976	0.200634
5a-Cholesta-8,24-dien-3-one	0.228409	0.215863	0.157514	0.200595
5-Phenyl-1,3-pentadiyne	0.302158	0.199124	0.0997805	0.200354
Ethyl N-ethylanthranilate	0.154848	0.357516	0.0847146	0.199026
3-(Methylthio)-1-propene	0.194956	0.291655	0.108018	0.19821
Dimethylethanolamine	0.252141	0.209369	0.132964	0.198158
5-Aminopentanamide	0.191244	0.286745	0.11255	0.196847
3-O-Caffeoyl-1-O-methylquinic acid	0.335634	0.148755	0.103089	0.195826
SM(d18:1/16:0)	0.223083	0.272235	0.0908017	0.195373
Phenol	0.118997	0.378444	0.0848106	0.194084
LysoPC(P-16:0)	0.215291	0.23908	0.127869	0.19408
Ethylbenzene	0.223184	0.2316	0.125414	0.193399
p-Mentha-1,8-dien-7-ol	0.266968	0.081385	0.227497	0.19195
Aspartame	0.210244	0.228482	0.136482	0.191736
1,2,3,4,Tetrahydro-1,5,7-trimethylnapthalene	0.225421	0.209123	0.128146	0.187564
4,5-Dimethyloxazole	0.221777	0.216643	0.123911	0.187443
(-)-Salsoline	0.259279	0.222504	0.0766046	0.186129
Lauroyl diethanolamide	0.235525	0.193506	0.127801	0.185611
PC(22:4(7Z,10Z,13Z,16Z)/16:0)	0.182239	0.246939	0.119042	0.18274
2-Amino-3-methylbenzoate	0.155203	0.265972	0.126224	0.182467
Arginyl-Gamma-glutamate	0.226586	0.199316	0.117302	0.181068
Leukoaminochrome	0.0436638	0.389401	0.105371	0.179479
PE(16:0/20:4(5Z,8Z,11Z,14Z))	0.127532	0.267525	0.142971	0.179343
4,5-Dimethyl-2-heptyloxazole	0.446431	0.0776214	0.00739184	0.177148
PE(14:0/P-16:0)	0.19745	0.201596	0.129962	0.176336
[12]-Gingerol	0.201471	0.241817	0.0854496	0.176246
1,2-Dihydro-1,1,6-trimethylnaphthalene	0.186743	0.228448	0.112342	0.175844
Isoleucyl-Tryptophan	0.208688	0.222481	0.0910449	0.174071
1-Phenyl-1-propanone	0.201853	0.20843	0.105961	0.172081
N-Acetyl-L-glutamate 5-semialdehyde	0.0448913	0.451663	0.0196471	0.172067
Geijerone	0.16637	0.11706	0.225622	0.169684
Isopropylbenzene	0.105313	0.262903	0.140061	0.169426
Aspartyl-Alanine	0.294259	0.121184	0.0919245	0.169122
Thiomorpholine 3-carboxylate	0.0757873	0.336596	0.0937881	0.168724
Diethylcarbamazine N-oxide	0.147471	0.263473	0.0940726	0.168339
1-Methylnaphthalene	0.186989	0.214034	0.10325	0.168091
Mytilin A	0.154207	0.208837	0.140109	0.167717
L-prolyl-L-proline	0.0807919	0.232081	0.185483	0.166119
Serylthreonine	0.167645	0.240266	0.0875931	0.165168
Hydroxyprolyl-Asparagine	0.0693163	0.350576	0.0752345	0.165042
Vitamin D3	0.214285	0.128604	0.148373	0.163754
1H-Indole-2,3-dione	0.10115	0.280931	0.10566	0.16258
PC(22:5(7Z,10Z,13Z,16Z,19Z)/20:1(11Z))	0.159053	0.211531	0.115232	0.161939
Linoleamide	0.310367	0.0294253	0.144809	0.161534
PC(22:5(7Z,10Z,13Z,16Z,19Z)/18:4(6Z,9Z,12Z,15Z))	0.157903	0.204215	0.118795	0.160304
Ketosantalic acid	0.148837	0.215018	0.111383	0.158413
Threoninyl-Glycine	0.150432	0.198101	0.121893	0.156809
Macrophorin A	0.150193	0.226108	0.0919044	0.156068
N-Methylnicotinium	0.178671	0.165511	0.12396	0.156047
Glycitein	0.16335	0.136283	0.16172	0.153784
Isoxanthopterin	0.210418	0.189973	0.0600022	0.153465
1H-Pyrrole-2-carboxaldehyde	0.0632486	0.279305	0.11659	0.153048
p-Mentha-1,3,8-triene	0.152929	0.198483	0.104994	0.152135
Sphinganine	0.163633	0.187354	0.0998593	0.150282
N-Feruloylglycyl-L-phenylalanine	0.230482	0.0855921	0.130514	0.148863
2-Hydroxybenzaldehyde O-[xylosyl-(1->6)-glucoside]	0.237392	0.0515325	0.154979	0.147968
1-(beta-D-Ribofuranosyl)-1,4-dihydronicotinamide	0.135828	0.177424	0.128868	0.147374
11,12,13-Trinor-7-calamenone	0.0995891	0.14844	0.19281	0.146946
2-Acetyl-3-ethylpyrazine	0.1325	0.18627	0.121898	0.146889
(3xi,6xi)-Cyclo(alanylvalyl)	0.146365	0.244228	0.049715	0.146769
Kaempferol	0.225591	0.165122	0.0494648	0.146726
o-Ethyltoluene	0.136516	0.131676	0.169762	0.145985
(2R)-2-Hydroxy-2-methylbutanenitrile	0.119098	0.211374	0.107448	0.145973
Quinoline	0.114429	0.187443	0.135842	0.145905
PC(22:5(7Z,10Z,13Z,16Z,19Z)/16:0)	0.14636	0.192851	0.0984799	0.145897
PC(18:4(6Z,9Z,12Z,15Z)/18:2(9Z,12Z))	0.0271062	0.16376	0.246623	0.14583
Glycerylphosphorylethanolamine	0.159411	0.178729	0.0979296	0.145356
1,4-Dimethyl-7-ethylazulene	0.0327756	0.232445	0.169335	0.144852
Formiminoglutamic acid	0.050165	0.332744	0.0497229	0.144211
Ethoxyquin	0.166569	0.175069	0.0904	0.144013
Isoleucyl-Histidine	0.152415	0.181412	0.096092	0.143306
Sebiferic acid	0.169206	0.132259	0.125798	0.142421
PC(24:1(15Z)/14:1(9Z))	0.0741454	0.193081	0.146351	0.137859
L-Cyclo(alanylglycyl)	0.0816772	0.227305	0.101657	0.13688
6-Methylquinoline	0.147999	0.219268	0.0432928	0.136853
15-KETE	0.157734	0.166462	0.0859506	0.136715
Lysyl-Asparagine	0.196463	0.102459	0.1112	0.136708
(R)-2-Hydroxysterculic acid	0.135597	0.225809	0.0461909	0.135865
p-Cresol	0.116433	0.189099	0.101141	0.135558
Prolyl-Serine	0.0617244	0.28976	0.0530435	0.134843
N-Acetylornithine	0.0794115	0.241468	0.0830292	0.134636
Pyrimidine	0.149291	0.0956694	0.157642	0.134201
Threoninyl-Glutamine	0.136671	0.175744	0.0893234	0.133913
Acetylhydrazine	0.118142	0.167358	0.113551	0.133017
Geranyl acetate	0.0912536	0.183555	0.122829	0.132546
Hydroxyprolyl-Leucine	0.128176	0.186392	0.0791115	0.131226
Methionyl-Arginine	0.17082	0.122943	0.0960615	0.129941
6''-Malonylgenistin	0.130784	0.200726	0.0582903	0.129934
Hydroxyprolyl-Isoleucine	0.107883	0.194474	0.083369	0.128575
PC(14:1(9Z)/P-18:0)	0.175554	0.0997141	0.110225	0.128497
PC(14:0/P-16:0)	0.17796	0.0978029	0.109134	0.128299
1-Methyladenine	0.117831	0.18277	0.0837882	0.12813
2-Propionylpyrrole	0.236253	0.0412477	0.106707	0.128069
1,6,7-Trimethylnaphthalene	0.155816	0.150482	0.0765869	0.127628
Nicotine	0.0993538	0.153205	0.122965	0.125174
Demethylated antipyrine	0.113529	0.190556	0.0702042	0.124763
N-Acetyl-2,6-diethylaniline	0.122086	0.131438	0.120299	0.124608
Phosphodimethylethanolamine	0.146543	0.15125	0.0711616	0.122985
(-)-erythro-Anethole glycol 2-glucoside	0.0940026	0.21	0.0644145	0.122806
Phenylacetaldehyde	0.0525316	0.2531	0.0612706	0.122301
PC(P-18:1(11Z)/22:6(4Z,7Z,10Z,13Z,16Z,19Z))	0.119617	0.110569	0.135858	0.122015
2-Isopropyl-3-methoxypyrazine	0.137447	0.192757	0.0352215	0.121808
Cystophorene	0.0861763	0.164129	0.113616	0.121307
L-alpha-Amino-1H-pyrrole-1-hexanoic acid	0.0660986	0.271764	0.0250032	0.120955
Isopentyl beta-D-glucoside	0.220206	0.0440227	0.0931214	0.119117
PC(22:5(7Z,10Z,13Z,16Z,19Z)/20:4(5Z,8Z,11Z,14Z))	0.120217	0.148707	0.0866845	0.118536
PC(16:1(9Z)/P-18:1(11Z))	0.14945	0.117582	0.0854127	0.117482
Isopentyl mercaptan	0.13676	0.122831	0.0918722	0.117155
N,N-Dimethylsphingosine	0.0832736	0.0420467	0.225501	0.116941
Cyclic AMP	0.142989	0.111866	0.0943197	0.116391
Gamma glutamyl ornithine	0.133874	0.123329	0.0919287	0.116377
Methylpyrazine	0.102898	0.164595	0.0799044	0.115799
Hydroxyprolyl-Valine	0.0800412	0.200334	0.0636721	0.114683
PC(22:2(13Z,16Z)/15:0)	0.107973	0.15418	0.0813154	0.114489
PC(16:0/16:0)	0.0986294	0.175488	0.0659259	0.113348
LysoSM(d18:1)	0.127269	0.136975	0.0745756	0.11294
(ÃÂ±)-2-Pentanethiol	0.083	0.224168	0.031304	0.112824
SM(d18:0/18:1(9Z))	0.135799	0.156037	0.0459837	0.112607
1-Pyrroline	0.0935042	0.182811	0.0614014	0.112572
3-Butyl-1(3H)-isobenzofuranone	0.180155	0.119515	0.0356475	0.111772
Aspartyl-Valine	0.15924	0.0936362	0.0817201	0.111532
2,4,6,8-Tridecatetrayne	0.112272	0.142288	0.0799736	0.111511
1-(2-Furanyl)-1-octanone	0.0420496	0.140259	0.149532	0.110613
Persicachrome	0.0955999	0.198534	0.0352096	0.109781
L-Coprine	0.112749	0.123313	0.0914239	0.109162
N6-Acetyl-L-lysine	0.0844326	0.164308	0.076085	0.108275
Diethanolamine	0.200733	0.0670747	0.0563028	0.108037
Urocanic acid	0.0337849	0.0301356	0.259939	0.107953
L-Targinine	0.0635389	0.204887	0.0548179	0.107748
3-Pyridinebutanoic acid	0.0863664	0.168255	0.0667512	0.107124
1-(Hydroxymethyl)-5,5-dimethyl-2,4-imidazolidinedione	0.0880401	0.17235	0.0603244	0.106905
2-Furancarboxaldehyde	0.123964	0.121828	0.0732873	0.10636
Quinone	0.16478	0.0890069	0.0630999	0.105629
PC(22:6(4Z,7Z,10Z,13Z,16Z,19Z)/18:4(6Z,9Z,12Z,15Z))	0.0920939	0.104428	0.111522	0.102681
Threoninyl-Aspartate	0.135113	0.103575	0.0669226	0.10187
Spinacine	0.119879	0.0659852	0.11931	0.101725
Pregeijerene	0.120849	0.105591	0.0778285	0.101423
Glycylprolylhydroxyproline	0.0734484	0.183856	0.0468449	0.101383
2-Oxo-4-methylthiobutanoic acid	0.0523415	0.208256	0.0400051	0.100201
Paucine	0.128952	0.112293	0.0569841	0.0994098
Isoquinoline	0.0874572	0.153942	0.055703	0.099034
5,7-Dimethoxyflavone	0.0318945	0.16716	0.0955113	0.0981885
2-(1,2-Diamino-1-propenyl)phenol	0.133667	0.109907	0.0496829	0.0977522
Aspartyl-Glutamate	0.154656	0.107528	0.0306665	0.097617
3-Indoleacetonitrile	0.108478	0.106193	0.074754	0.0964749
Vanillylamine	0.173345	0.0840983	0.0313715	0.0962715
Valyl-Valine	0.10775	0.124811	0.05396	0.0955073
2,8-Di-O-methylellagic acid	0.0692794	0.17226	0.0445545	0.0953647
PC(P-18:1(11Z)/14:0)	0.105335	0.12679	0.0523409	0.094822
Ophthalmic acid	0.0883381	0.141455	0.0531651	0.0943193
PC(22:6(4Z,7Z,10Z,13Z,16Z,19Z)/22:6(4Z,7Z,10Z,13Z,16Z,19Z))	0.110251	0.105549	0.0657852	0.0938617
Hydroxyprolyl-Arginine	0.0796486	0.128969	0.0726285	0.0937487
2-Aminoacrylic acid	0.0175824	0.215663	0.0478861	0.0937105
Ebastine	0.115998	0.132018	0.0314126	0.0931427
8,11,14-Eicosatrienoic acid	0.0180058	0.119125	0.14165	0.0929271
Isorhamnetin	0.144385	0.0855562	0.0484963	0.0928125
Coutaric acid	0.0627863	0.176774	0.0379533	0.0925047
2,5-Dimethyloxazole	0.147735	0.059274	0.0698409	0.0922834
Phenylalanyl-Glycine	0.0735468	0.153211	0.0494716	0.0920763
Prolyl-Aspartate	0.0774712	0.150707	0.0477215	0.0919666
Pyridoxine	0.13241	0.0877989	0.0550044	0.0917378
4,4alpha,5,6-Tetrahydro-7-methyl-2(3H)-naphthalenone	0.0529537	0.117767	0.101665	0.0907954
Acetaminophen	0.0864651	0.126775	0.0584861	0.0905753
Scoparone	0.140784	0.106423	0.0241916	0.0904661
L-beta-aspartyl-L-aspartic acid	0.19374	0.0623887	0.012956	0.089695
Lysyl-Proline	0.101389	0.126099	0.0409023	0.0894636
2-Methylpyrrole	0.0651822	0.150524	0.0525205	0.0894088
Malaoxon	0.0934112	0.112988	0.0597237	0.0887078
Tetramethylpyrazine	0.127562	0.114502	0.0206481	0.0875705
Triethanolamine	0.136659	0.0558587	0.0699214	0.0874796
3-Methyl-2-phenylbutanal	0.101419	0.10612	0.0547642	0.0874343
Isocitral	0.0433863	0.0954903	0.122518	0.0871315
Aspartyl-Histidine	0.127826	0.0768078	0.0532367	0.0859569
Glutaminylphenylalanine	0.0585452	0.132625	0.0662765	0.0858156
Valyl-Tyrosine	0.11291	0.0862168	0.053938	0.0843549
(R)-Salsolinol	0.0718025	0.134165	0.0467745	0.0842472
D-Aspartic acid	0.0995065	0.131886	0.0209733	0.084122
(5alpha,8beta,9beta)-5,9-Epoxy-3,6-megastigmadien-8-ol	0.0753134	0.107457	0.0683517	0.0837073
(3S,5S)-3,5-Diaminohexanoate	0.0979284	0.0853635	0.0631623	0.0821514
Small bacteriocin	0.114173	0.100567	0.0292323	0.0813243
Lysyl-Arginine	0.0924934	0.0813419	0.0671174	0.0803176
PE(20:3(5Z,8Z,11Z)/14:0)	0.0394965	0.128697	0.0721847	0.0801261
Histidinyl-Lysine	0.0969697	0.0966677	0.0454871	0.0797082
PE(18:1(11Z)/14:1(9Z))	0.0916506	0.125548	0.0216414	0.0796132
Theaspirone A	0.0669192	0.129123	0.0416887	0.0792438
Asparaginyl-Alanine	0.0728499	0.108565	0.0524418	0.0779523
Phenylalanyl-Lysine	0.10162	0.0759147	0.0551876	0.0775742
Prolyl-Arginine	0.0991955	0.0913252	0.0413787	0.0772998
Glutaminylalanine	0.0734661	0.084819	0.0733822	0.0772224
Falimint	0.0934438	0.0782448	0.0598379	0.0771755
DG(18:4(6Z,9Z,12Z,15Z)/18:1(11Z)/0:0)	0.109367	0.087349	0.0248524	0.073856
L-Histidine	0.0750118	0.118458	0.0279979	0.0738226
Tyrosyl-Alanine	0.0785513	0.106189	0.0364458	0.0737288
1,4'-Bipiperidine-1'-carboxylic acid	0.0719983	0.122995	0.0260069	0.0736666
19-Hydroxy-PGE2	0.0494121	0.117501	0.0538503	0.0735879
Resolvin D1	0.0592235	0.104055	0.0571529	0.0734772
myo-Inositol	0.0126733	0.185619	0.0167424	0.0716782
Glutaminyllysine	0.0322481	0.163104	0.0165249	0.0706257
Dyspropterin	0.0676264	0.0734464	0.0691572	0.0700767
2-Benzylidene-1-heptanol	0.0889101	0.056387	0.064223	0.06984
Pseudouridine 5'-phosphate	0.0585121	0.114819	0.0328198	0.0687169
2-(4-Methyl-5-thiazolyl)ethyl octanoate	0.0709443	0.0822209	0.052815	0.0686601
Pyridine	0.0670862	0.10247	0.0363154	0.0686238
Ethyl beta-D-glucopyranoside	0.0251311	0.0877523	0.0907393	0.0678742
alpha-Hydroxy-N-desmethyltamoxifen	0.0502717	0.112646	0.0403923	0.0677699
Valyl-Serine	0.0924931	0.0697131	0.0402391	0.0674817
Norpandamarilactonine A	0.0491638	0.13624	0.0146874	0.0666971
2,4-Dimethyloxazole	0.0805888	0.105043	0.013823	0.066485
Glycyl-Valine	0.0953421	0.0470275	0.055652	0.0660072
alpha-Tocopherolquinone	0.0460146	0.0979935	0.0530999	0.0657027
Tyrosyl-Valine	0.0589373	0.101711	0.0355881	0.0654122
1-(1-Pyrrolidinyl)-2-butanone	0.0847386	0.083022	0.0270749	0.0649452
Prolyl-Valine	0.0727051	0.0797161	0.0398775	0.0640996
O-Phosphoethanolamine	0.0672385	0.075708	0.0476996	0.0635487
Armillaric acid	0.0630072	0.0659476	0.0608551	0.06327
2-Methoxy-3-(1-methylpropyl)pyrazine	0.0811996	0.0629969	0.0420892	0.0620952
5-Hydroxyisourate	0.0297252	0.126444	0.0275948	0.0612547
Histidinyl-Methionine	0.0796719	0.065015	0.0381643	0.0609504
2,4-Diamino-6,7-dimethoxyquinazoline	0.0160195	0.108934	0.0560068	0.0603203
Dhurrin	0.0977104	0.0339014	0.0483461	0.059986
2-(Methylamino)benzoic acid	0.0555758	0.082383	0.0408111	0.05959
1-Nitronaphthalene-5,6-oxide	0.0383207	0.128091	0.0119752	0.0594623
4-Aminophenol	0.0594967	0.0728739	0.0455849	0.0593185
Arginyl-Phenylalanine	0.0453373	0.0993715	0.0332459	0.0593183
Cytidine	0.0762551	0.054812	0.0468013	0.0592895
Cohibin B	0.0615112	0.0996599	0.0111669	0.057446
Beta-Glycerophosphoric acid	0.0300059	0.120442	0.0218458	0.0574314
PE(22:5(7Z,10Z,13Z,16Z,19Z)/22:5(7Z,10Z,13Z,16Z,19Z))	0.00426957	0.1085	0.0595204	0.0574301
Linamarin	0.0548059	0.0754874	0.0417811	0.0573581
Aspartylphenylalanine	0.0860727	0.0345063	0.0480022	0.0561937
LysoPC(P-18:1(9Z))	0.0668298	0.0660622	0.0347357	0.0558759
LysoPE(0:0/18:4(6Z,9Z,12Z,15Z))	0.0395764	0.0873474	0.0402128	0.0557122
L-beta-aspartyl-L-glycine	0.0412174	0.102555	0.0227256	0.0554993
gamma-Glutamyltyrosine	0.0502478	0.0835829	0.0325984	0.0554764
11-alpha-O-beta-D-Glucopyranosyl-16alpha-O-methylneoquassin	0.0524793	0.0811665	0.0327123	0.0554527
(6E,8E)-4,6,8-Megastigmatriene	0.0670921	0.0600077	0.0389482	0.0553493
1,3,5-Trihydroxybenzene	0.108225	0.0372167	0.0202227	0.0552213
Cosmosiin	0.0656454	0.0699618	0.0264635	0.0540236
Phenylalanyl-Asparagine	0.0684106	0.0580916	0.0352181	0.0539068
3'-O-Methylguanosine	0.0488609	0.0585516	0.052733	0.0533818
Glutathione	0.0346821	0.0728414	0.0501704	0.0525647
N-Acetyldopamine	0.0633621	0.0681395	0.0254228	0.0523081
Argininosuccinic acid	0.0312265	0.109612	0.015874	0.0522377
N,N'-diacetylchitobiose	0.0853259	0.00777581	0.0618556	0.0516524
17a-Ethynylestradiol	0.0661233	0.0493083	0.0390018	0.0514778
N-Methyl-1-deoxynojirimycin	0.0202966	0.128075	0.00604736	0.0514731
N-Palmitoylsphingosine	0.047994	0.064964	0.0413194	0.0514258
3-Hydroxykynurenamine	0.0665384	0.0599403	0.0273935	0.0512907
5-Hydroxy-L-tryptophan	0.0393423	0.0808398	0.0335137	0.051232
N-Methylcalystegine B2	0.066597	0.0552994	0.0311784	0.0510249
L-Hexanoylcarnitine	0.0434163	0.0889376	0.0203398	0.0508979
Shinflavanone	0.0343058	0.0788358	0.0376365	0.0502594
Lysyl-Valine	0.0404281	0.0806898	0.029264	0.0501273
1,2,3,4,5,6-Hexahydro-7H-cyclopenta[b]pyridin-7-one	0.0408748	0.071047	0.0382309	0.0500509
Eremopetasin sulfoxide	0.0356346	0.0831154	0.0301869	0.0496456
FAPy-adenine	0.0448336	0.0687264	0.0334889	0.0490163
Valdecoxib	0.0160118	0.0783638	0.0515026	0.0486261
Piperochromanoic acid	0.0511169	0.0687547	0.0249313	0.0482677
Genistein	0.0505557	0.0677779	0.0252756	0.0478697
(R)-Byakangelicinn 2'-(3-methylbutanoate)	0.0378173	0.0574403	0.0482664	0.0478414
Threoninyl-Threonine	0.0468743	0.064398	0.0301099	0.0471274
Methyl 2-aminobenzoate	0.042584	0.0714022	0.0269032	0.0469631
5H-Cyclopentapyrazine	0.0311946	0.0821224	0.0274524	0.0469231
apo-[3-methylcrotonoyl-CoA:carbon-dioxide ligase (ADP-forming)]	0.0607131	0.0578229	0.0220915	0.0468758
Epsilon-(gamma-Glutamyl)-lysine	0.0393289	0.0764402	0.0217934	0.0458542
Histidinyl-Glutamine	0.0722293	0.0152259	0.0488581	0.0454378
Prolylglycine	0.0313433	0.0799097	0.0246086	0.0452872
Cyclic GMP	0.0580514	0.0422438	0.0353783	0.0452245
N1,N10-Dicoumaroylspermidine	0.0500683	0.0665908	0.0189895	0.0452162
Fluticasone propionate	0.0367395	0.0538625	0.0431463	0.0445828
Phenylalanyl-Glutamine	0.0837015	0.0257211	0.0205393	0.0433207
(2'E,4'Z,7'Z,8E)-Colnelenic acid	0.0748234	0.0352491	0.0194731	0.0431819
Lysyl-Lysine	0.0486099	0.0460571	0.0344789	0.0430486
Anatabine	0.0604168	0.0345489	0.0321275	0.0423644
Neotrehalose	0.0227279	0.0691697	0.0351607	0.0423528
Serylaspartic acid	0.0523727	0.0498052	0.0238223	0.0420001
Tyrosyl-Lysine	0.0424806	0.0565446	0.0236125	0.0408792
Lysyl-Isoleucine	0.0307855	0.0569001	0.0316295	0.0397717
Polyoxyethylene (600) monoricinoleate	0.0565997	0.0248179	0.0378163	0.0397446
Tyrosyl-Gamma-glutamate	0.0704217	0.0264706	0.0202214	0.0390379
1,4-Dideoxy-1,4-imino-D-ribitol	0.033261	0.0567146	0.0255564	0.0385107
Octadecanamide	0.0374093	0.033187	0.0448471	0.0384811
Norclozapine	0.00298649	0.0854985	0.0266388	0.0383746
Serotonin	0.0384707	0.052608	0.0227614	0.0379467
Arborinine	0.0416982	0.0285101	0.0425595	0.0375893
13-Nor-6-eremophilene-8,11-dione	0.0433792	0.04786	0.0209355	0.0373915
N'-nitrosonornicotine	0.0393719	0.0468567	0.0257053	0.0373113
Ribothymidine	0.0343199	0.060985	0.0148582	0.036721
Bismurrayaquinone A	0.0867284	0.0164541	0.00622554	0.0364694
Lysyl-Methionine	0.0363843	0.0553373	0.0176726	0.0364647
Neocretanin	0.040321	0.0476271	0.0189006	0.0356162
Valyl-Lysine	0.0302766	0.0435028	0.0318177	0.035199
Gamma-glutamyl-L-putrescine	0.0248704	0.0612884	0.0178818	0.0346802
Valyl-Tryptophan	0.0380695	0.0487038	0.0166214	0.0344649
Tryptophanamide	0.0512279	0.0224575	0.0280517	0.0339124
3-(5-Methyl-2-furanyl)butanal	0.0256116	0.0503761	0.0257476	0.0339118
Epidermin	0.0288683	0.0483782	0.0228124	0.033353
Cytidine 2',3'-cyclic phosphate	0.0425463	0.0275774	0.0286123	0.032912
Methyl (9Z)-8'-oxo-6,8'-diapo-6-carotenoate	0.0402984	0.0298362	0.0284318	0.0328554
Asparaginyl-Arginine	0.0357752	0.0308945	0.0289076	0.0318591
Luteolin 4'-sulfate	0.0390271	0.035438	0.0208414	0.0317688
Valyl-Asparagine	0.0472073	0.0299098	0.0177593	0.0316255
Pantothenic acid	0.0148378	0.0781565	0.00114183	0.0313787
2-Aminoheptanedioic acid	0.0411131	0.0225898	0.0295369	0.0310799
Ursolic acid	0.0415146	0.0390387	0.0109833	0.0305122
Ganosporeric acid A	0.0292417	0.0339223	0.0277761	0.0303134
4-Hydroxystachydrine	0.0188343	0.0269808	0.0434171	0.029744
Normeperidine	0.0358963	0.0363273	0.0150984	0.0291073
SM(d18:1/20:0)	0.0360091	0.0397334	0.0111823	0.0289749
Deoxyadenosine	0.00914821	0.0485286	0.0288429	0.0288399
AICA-riboside	0.011687	0.00919152	0.0644386	0.028439
3-Phenylpropyl 2-methylpropanoate	0.0202699	0.0443115	0.0197775	0.0281196
L-Octanoylcarnitine	0.0232874	0.052117	0.00884225	0.0280822
2-Isopropyl-3,5-dimethoxy-6-methylpyrazine	0.01494	0.0347678	0.0341269	0.0279449
Arginyl-Leucine	0.0237237	0.0488366	0.0104935	0.0276846
13-L-Hydroperoxylinoleic acid	0.025862	0.0435682	0.0134722	0.0276341
Citicoline	0.0161138	0.0538387	0.0127976	0.0275834
L-beta-aspartyl-L-threonine	0.0225788	0.0332785	0.0243501	0.0267358
Norfluoxetine	0.0297719	0.0286368	0.0210957	0.0265015
Momordicinin	0.0296934	0.0259948	0.0236384	0.0264422
6'-Apiosyllotaustralin	0.0156694	0.0430942	0.0181322	0.0256319
L-Lysopine	0.0279601	0.0284372	0.0187828	0.02506
Trandolaprilat	0.021362	0.039801	0.0139695	0.0250442
Myristicanol A	0.0263582	0.0239166	0.0217791	0.024018
2'-O-Methyladenosine	0.033436	0.018529	0.0195981	0.0238544
2,3-Dihydroxy-1-(4-hydroxy-3-methoxyphenyl)-1-propanone	0.0203134	0.0255691	0.0252693	0.0237173
1-Pentanol	0.0234781	0.0387293	0.00851792	0.0235751
N-Acetylneuraminic acid	0.024235	0.042391	0.00266552	0.0230972
5-Methyldeoxycytidine	0.0202005	0.0396427	0.00849856	0.0227806
Lysyl-Aspartate	0.0228129	0.0289603	0.0153518	0.022375
Allixin	0.0326067	0.0305572	0.003587	0.0222503
Indoxyl	0.0157754	0.0372628	0.0136298	0.0222227
S-Carboxymethyl-L-cysteine	0.0185018	0.00798492	0.0387329	0.0217399
[7]-Paradol	0.0239001	0.0297989	0.0101147	0.0212712
Biochanin A 7-(6-malonylglucoside)	0.0330075	0.017871	0.0128613	0.0212466
Glutaminylvaline	0.0243754	0.0229748	0.016059	0.0211364
Serinyl-Gamma-glutamate	0.0269535	0.0180364	0.0145462	0.0198454
Semilepidinoside A	0.0160101	0.0255407	0.0174733	0.0196747
2,5-Dimethyl-3-propylpyrazine	0.0206399	0.0250419	0.0114487	0.0190435
Phosphoric acid	0.0247554	0.0247359	0.00572902	0.0184068
N'-Hydroxymethylnorcotinine	0.0181532	0.0310742	0.00418701	0.0178048
Deoxyguanosine	0.0142524	0.0184107	0.0196002	0.0174211
4-Hydroxy-2-butenoic acid gamma-lactone	0.0107671	0.0345073	0.00648296	0.0172525
Montecristin	0.0112531	0.0299387	0.00923946	0.0168104
Arecaidine	0.00629034	0.0296953	0.0119194	0.0159684
3-Hydroxyisovalerylcarnitine	0.0152547	0.0257223	0.00609493	0.0156906
Barpisoflavone A	0.0153583	0.0201247	0.00830292	0.0145953
Inosine 2',3'-cyclic phosphate	0.00155026	0.0297246	0.01113	0.0141349
(2S,4S)-Pinnatanine	0.0065609	0.0275595	0.00757703	0.0138991
N-Carboxyethyl-g-aminobutyric acid	0.0105605	0.0156894	0.0152696	0.0138399
Glutamyllysine	0.00829255	0.0244339	0.00810742	0.0136113
LysoPE(0:0/14:0)	0.0160557	0.0210269	0.00144589	0.0128428
Pseudouridine	0.0270735	0.00965304	0.000504412	0.0124103
Melibiose	0.00704288	0.00322988	0.0268358	0.0123695
gamma-L-Glutamyl-L-methionine sulfoxide	0.0125258	0.0143105	0.0100508	0.0122957
Maltotetraose	0.00796003	0.0208964	0.00620155	0.011686
Acetyl tributyl citrate	0.0166815	0.0127443	0.00460168	0.0113425
Dopamine	0.0108909	0.0159909	0.00432581	0.0104025
Phosphocreatinine	0.00299889	0.0115062	0.0125716	0.00902555
1-Hydroxyrutacridone epoxide	0.00686695	0.0134274	0.00571095	0.00866842
12-Oxo-2,3-dinor-10,15-phytodienoic acid	0.0106163	0.0107957	0.00441051	0.00860749
Daidzin	0.0190626	0.00307629	0.0026727	0.00827054
Pipericine	0.00242829	0.00945154	0.00906329	0.00698104
2-Keto-6-acetamidocaproate	0.00769637	0.00596619	0.00616406	0.00660887
Sambutoxin	0.00554022	0.00444587	0.00761047	0.00586552
5'-Deoxy-5'-(methylsulfinyl)adenosine	0.00343949	0.00730082	0.00684526	0.00586185
Coixinden B	0.00284957	0.00624788	0.00260237	0.00389994
L-Tryptophan	0.00172029	0.0024177	0.00155886	0.00189895
Kyotorphin	0.00147521	0.00113444	0.00200148	0.00153704
Maltotriose	0.000681396	0.000944998	0.000460548	0.000695647

## Sheet: BC
Peak	BC1	BC2	BC3	Mean BC
Creatinine	13.0638	1778.32	85.6159	625.668
Hypoxanthine	432.292	281.466	555.266	423.008	注：从上到下为该组内均值含量从低到高
Choline	121.745	470.382	158.004	250.044
5-Aminopentanoic acid	203.201	238.039	256.203	232.481
L-Proline	96.6657	189.816	112.236	132.906
L-Phenylalanine	98.3469	98.938	109.262	102.182
Glycerophosphocholine	52.5688	146.653	76.1003	91.7741
3-Dehydroxycarnitine	61.6922	82.916	91.4687	78.6923
L-Norleucine	72.9667	82.4147	78.8601	78.0805
LysoPC(18:1(9Z))	48.1576	91.2839	61.5264	66.9893
Trigonelline	29.9987	110.54	54.0679	64.8688
L-Valine	53.8019	63.1786	59.0125	58.6643
Adenine	25.1152	52.1372	38.2054	38.4859
PC(20:2(11Z,14Z)/14:0)	44.2565	8.05774	60.8439	37.7194
Piperidine	35.9847	38.5951	36.4313	37.0037
Niacinamide	10.0965	94.0932	6.47774	36.8891
Trimethylamine N-oxide	27.9874	53.4451	28.3207	36.5844
L-Tyrosine	26.4224	43.9661	28.7885	33.059
p-Aminobenzoic acid	17.8731	60.3288	14.5453	30.9157
PC(18:0/18:2(9Z,12Z))	52.6009	16.188	21.5649	30.1179
Phosphorylcholine	32.2355	28.3225	28.1496	29.5692
Sinapine	0.317648	80.6109	6.2639	29.0641
Betaine	25.6096	26.8531	34.0351	28.8326
L-Methionine	31.4498	19.8997	34.3931	28.5809
L-Acetylcarnitine	16.0814	27.7479	35.2343	26.3545
6-Deoxyfagomine	30.9026	19.5133	28.316	26.244
LysoPC(16:0)	18.6272	32.2651	24.8674	25.2533
L-Glutamine	27.5726	20.5129	27.3039	25.1298
L-Glutamic acid	20.8671	31.5953	21.1158	24.526
beta-Alanine	20.6741	27.1603	25.1328	24.3224
PC(22:5(7Z,10Z,13Z,16Z,19Z)/16:1(9Z))	21.8212	17.3242	33.6873	24.2776
PC(18:2(9Z,12Z)/18:0)	27.008	20.8628	23.4415	23.7707
Histamine	2.03265	66.4621	2.73049	23.7418
Methoxypyrazine	17.3806	36.5146	16.6986	23.5313
PC(18:4(6Z,9Z,12Z,15Z)/18:1(11Z))	27.8803	17.738	24.5726	23.397
4-Guanidinobutanoic acid	5.83841	52.4286	8.574	22.2803
6-Chloro-N-(1-methylethyl)-1,3,5-triazine-2,4-diamine	28.669	16.3914	18.5437	21.2014
2-Propylpiperidine	19.1447	20.9951	21.6202	20.5867
Pyridoxine	0.114606	58.8347	0.37968	19.7763
LysoPC(22:6(4Z,7Z,10Z,13Z,16Z,19Z))	8.93084	33.0491	15.4417	19.1406
L-Lysine	19.7114	17.7181	19.6454	19.025
Pyrrolidonecarboxylic acid	19.8112	14.6476	19.1091	17.856
PC(18:1(11Z)/14:0)	17.1843	13.4245	19.1351	16.5813
(ÃÂ±)-Tryptophan	22.2274	12.8983	14.4877	16.5378
Dihydro-4,6-dimethyl-2-(1-methylethyl)-4H-1,3,5-dithiazine	8.89325	21.2591	18.3361	16.1628
PC(20:1(11Z)/14:0)	19.8535	8.09539	20.3223	16.0904
LysoPC(18:2(9Z,12Z))	9.24826	22.5199	15.2855	15.6845
Squamolone	9.9989	7.69814	28.3422	15.3464
PC(18:3(6Z,9Z,12Z)/18:1(11Z))	18.4601	11.184	12.5233	14.0558
Imidazole-4-acetaldehyde	16.4318	15.6285	9.76497	13.9418
Guanine	5.0273	25.8591	9.4016	13.4293
2-Piperidinone	2.07658	30.2557	4.78179	12.3713
Adenosine	13.3754	3.01267	18.5869	11.6583
2-Phenylacetamide	7.82681	13.1774	8.56438	9.85618
L-Isoleucine	7.4722	15.1551	6.40695	9.6781
PC(20:2(11Z,14Z)/20:4(5Z,8Z,11Z,14Z))	11.0842	7.07773	10.5745	9.5788
L-Asparagine	10.2436	7.73068	10.7249	9.56638
PE(20:4(5Z,8Z,11Z,14Z)/P-18:1(11Z))	9.26552	7.4289	11.463	9.38581
Salsolinol	7.22953	7.24454	13.3022	9.25877
PC(18:3(6Z,9Z,12Z)/18:0)	12.2807	5.6561	9.25559	9.06413
L-Carnitine	3.77648	16.3484	6.98473	9.03654
(2E)-Decenoyl-ACP	9.11709	8.37661	9.32222	8.93864
D-Alanine	8.90454	8.37456	9.21643	8.83184
Citrinin	2.48113	19.066	4.20505	8.58406
PC(20:4(8Z,11Z,14Z,17Z)/20:3(8Z,11Z,14Z))	11.6491	4.2153	9.00905	8.29116
LysoPC(16:1(9Z)/0:0)	4.4027	13.4357	6.9417	8.26005
Alanyl-Arginine	1.42371	22.1055	0.820348	8.11652
Asymmetric dimethylarginine	6.3796	6.56782	11.2283	8.05858
Methionine sulfoxide	4.72875	14.7867	3.51825	7.67788
Proline betaine	3.5908	8.30019	11.0788	7.65659
Phenylacetaldehyde	0.179954	21.9544	0.290285	7.47486
Cytosine	4.34727	10.1525	7.62571	7.37516
Spinacine	0.185855	21.4737	0.405881	7.35514
2-Hydroxycinnamic acid	6.54481	9.47352	5.82789	7.28207
PC(22:6(4Z,7Z,10Z,13Z,16Z,19Z)/16:1(9Z))	10.415	3.27632	7.0546	6.91532
2-Pyrrolidineacetic acid	1.49586	15.3431	3.88708	6.90868
Taurine	9.06818	3.06734	8.27227	6.8026
PC(16:1(9Z)/16:0)	8.426	4.37024	7.29381	6.69668
Methylguanidine	0.331591	18.7025	0.710457	6.58153
2-Aminoisobutyric acid	4.778	8.43535	5.78837	6.33391
PE(P-18:1(9Z)/20:4(5Z,8Z,11Z,14Z))	6.99562	3.8148	7.08383	5.96475
Alanyl-Leucine	10.9609	1.85516	4.30444	5.70685
N-Acetylhistamine	2.30451	9.32686	4.30894	5.31344
(+)-2,3-Dihydro-3-methyl-1H-pyrrole	5.0403	5.28013	5.60219	5.30754
Histidinal	0.405515	14.6402	0.603729	5.2165
PC(16:1(9Z)/16:1(9Z))	5.35757	3.81794	6.22767	5.13439
LysoPE(0:0/20:5(5Z,8Z,11Z,14Z,17Z))	2.15588	9.40854	3.79808	5.12083
Dehydrophytosphingosine	4.38793	6.03352	4.48258	4.96801
Turicine	0.587653	12.5802	1.30914	4.82568
Inosine	1.74768	11.5646	0.810252	4.70753
2-Methylpyridine	0.395245	12.5184	0.899406	4.60434
Antibiotic SB 202742	0.82523	11.3604	1.40341	4.52966
D-Proline	4.24553	4.56348	4.64233	4.48378
LysoPC(14:0/0:0)	2.34687	5.97116	4.77523	4.36442
2-Pyridylacetic acid	2.02165	7.53626	3.38794	4.31528
PC(20:4(8Z,11Z,14Z,17Z)/P-18:0)	5.60614	1.54557	5.55418	4.2353
PC(18:3(6Z,9Z,12Z)/P-18:1(11Z))	4.22667	3.6717	4.59029	4.16288
4-Hydroxybenzaldehyde	3.22661	5.55621	3.57934	4.12072
PC(20:4(5Z,8Z,11Z,14Z)/20:4(8Z,11Z,14Z,17Z))	4.94172	2.37373	5.03665	4.11737
3-Methyl-1-butylamine	0.294439	10.7854	0.773473	3.9511
L-Allothreonine	4.61306	3.87127	3.36853	3.95095
PC(20:5(5Z,8Z,11Z,14Z,17Z)/P-18:0)	4.32893	3.0597	4.46281	3.95048
16(17)-EpDPE	0.723493	9.99656	1.09059	3.93688
Acetylcholine	1.95405	1.69157	8.07307	3.90623
Nicotine	0.143168	11.2699	0.278783	3.89727
Leucyl-Isoleucine	2.14801	8.66982	0.827497	3.88177
Nicotinic acid	1.80945	5.18455	4.60823	3.86741
L-Serine	4.08181	3.61867	3.81283	3.83777
4-Trimethylammoniobutanoic acid	5.05445	4.56949	1.88318	3.83571
Dimethylglycine	7.0379	1.36901	2.64981	3.68557
2-Acetylpyrrolidine	0.500964	9.78056	0.712559	3.66469
5'-Methylthioadenosine	3.08298	2.70768	5.19969	3.66345
Ornithine	3.66996	3.23403	4.07722	3.6604
Albafuran B	4.84285	1.55406	4.21095	3.53595
(ÃÂ±)-4-Methylene-2-pyrrolidinecarboxylic acid	3.56533	3.36177	3.55563	3.49424
L-Arginine	2.12205	7.03129	1.30807	3.48713
Prolyl-Alanine	3.01218	5.10913	2.00567	3.37566
Leucyl-Arginine	1.02023	8.70355	0.373922	3.3659
17-HDoHE	0.90205	7.50411	1.36378	3.25664
LysoPE(0:0/18:1(11Z))	1.07349	6.04401	2.42215	3.17989
PC(18:4(6Z,9Z,12Z,15Z)/P-18:1(11Z))	3.09066	2.92038	3.4421	3.15105
Propionylcarnitine	1.22312	2.97879	5.1707	3.1242
Cosmosiin	0.0785394	9.00092	0.185535	3.08833
PC(20:3(8Z,11Z,14Z)/14:0)	2.90824	1.69195	4.5585	3.05289
Daidzin	0.00444274	9.05642	0.0400192	3.03363
1,1'-[1,12-Dodecanediylbis(oxy)]bisbenzene	0.802408	6.94095	1.0368	2.92672
N-Acetyl-L-glutamate 5-semialdehyde	0.316152	6.55614	1.68854	2.85361
Valyl-Isoleucine	1.27134	6.6149	0.505407	2.79722
3-Methylhistidine	2.06903	4.06199	2.17613	2.76905
2-acetyl-1-alkyl-sn-glycero-3-phosphocholine	1.74792	4.20784	2.30892	2.75489
(ÃÂ±)-erythro-Isoleucine	2.73634	2.98886	2.32636	2.68385
Isodesmosine	1.12428	4.49384	2.36628	2.66147
1-Butylamine	0.8516	5.43903	1.68611	2.65891
PE(P-16:0/20:5(5Z,8Z,11Z,14Z,17Z))	2.63463	2.13061	3.18715	2.6508
Dinorcapsaicin	4.27738	0.850104	2.79101	2.6395
D-Alanyl-D-alanine	4.72773	1.55268	1.50453	2.59498
Genistein	0.0733442	7.34669	0.163657	2.5279
Arsenobetaine	0.994531	3.75486	2.74914	2.49951
L-Histidine trimethylbetaine	1.5248	2.2067	3.49012	2.40721
Styrene	0.765465	5.37221	1.04338	2.39369
Docosahexaenoic acid	0.594726	5.71441	0.82236	2.37717
Histidinyl-Leucine	0.499136	6.17039	0.32956	2.33303
Sphingosine	0.958967	2.16224	3.87199	2.33106
Guanosine	1.36082	4.7379	0.894182	2.33097
PC(18:1(9Z)/18:0)	3.06474	1.76306	1.9851	2.27097
Valyl-Alanine	1.60579	1.52225	3.5877	2.23858
3,3,5-triiodo-L-thyronine-beta-D-glucuronoside	2.94256	2.90823	0.69061	2.18047
Urocanic acid	1.23713	4.55016	0.618513	2.13527
1-Methyl-1,3-cyclohexadiene	2.42866	0.563694	3.30447	2.09894
PC(20:2(11Z,14Z)/15:0)	2.28143	1.79687	2.2109	2.0964
Glycerylphosphorylethanolamine	0.773117	3.79299	1.71722	2.09444
2-Pyrrolidinone	1.31507	2.6445	2.31256	2.09071
Leucyl-Threonine	4.63438	0.44363	1.13094	2.06965
Leucyl-Glycine	1.54397	2.25104	2.37747	2.05749
Rotundine A	2.42324	0.874674	2.85837	2.05209
PC(15:0/15:0)	1.85857	1.65928	2.63446	2.05077
Benzofuran	1.61521	2.67507	1.80595	2.03207
PC(15:0/18:2(9Z,12Z))	2.19471	1.60881	2.13419	1.97924
PC(20:1(11Z)/20:4(5Z,8Z,11Z,14Z))	2.53465	1.58631	1.80585	1.9756
PE(20:5(5Z,8Z,11Z,14Z,17Z)/P-16:0)	2.98359	1.07746	1.84531	1.96879
Macrophorin A	0.283654	5.09926	0.509319	1.96408
Homocitrulline	2.71828	1.48337	1.62347	1.9417
PC(22:2(13Z,16Z)/16:1(9Z))	2.31355	1.584	1.81429	1.90395
Butyrylcarnitine	0.778032	2.52649	2.39068	1.8984
1H-Indole-3-carboxaldehyde	2.48845	1.47502	1.66512	1.8762
Valyl-Phenylalanine	0.554977	4.70049	0.259347	1.83827
N2-gamma-Glutamylglutamine	2.15731	1.22196	2.12719	1.83549
Daidzein	1.57948	2.19941	1.72041	1.8331
2,5-Dihydro-2,4-dimethyloxazole	0.800939	2.55788	2.13952	1.83278
5-Aminopentanal	2.15878	1.40369	1.8238	1.79542
Prolylphenylalanine	0.381502	4.50711	0.492347	1.79365
PC(16:1(9Z)/14:0)	1.65609	1.50963	2.18629	1.784
(3R, 6'Z)-3,4-Dihydro-8-hydroxy-3-(6-pentadecenyl)-1H-2-benzopyran-1-one	0.706079	3.69364	0.810876	1.73686
Serylalanine	3.62771	0.558187	1.0186	1.73483
Naphthalene	0.418179	4.06013	0.689022	1.72244
2-Benzofurancarboxaldehyde	1.37537	2.21264	1.48241	1.69014
D-1-Piperideine-2-carboxylic acid	1.64819	1.77688	1.56176	1.66228
(2S,4S)-Pinnatanine	0.0296802	4.91081	0.0408058	1.66043
Propofol	2.0253	0.524471	2.40216	1.65064
N-Acetylputrescine	1.33015	1.48045	2.12061	1.64373
Prolyl-Lysine	1.65019	2.01787	1.18676	1.61827
Leucyl-Asparagine	0.213535	4.46022	0.1516	1.60845
PE(P-18:1(9Z)/20:5(5Z,8Z,11Z,14Z,17Z))	1.57497	1.31307	1.92025	1.60276
PC(18:4(6Z,9Z,12Z,15Z)/P-16:0)	1.49128	1.3584	1.95243	1.60071
L-Threonine	3.06383	0.605674	1.12021	1.59657
Etonogestrel	0.596846	3.31912	0.84204	1.586
Lysyl-Glycine	1.97532	1.34236	1.41723	1.5783
Vinylacetylglycine	1.44819	1.50053	1.74249	1.56374
L-2-Amino-3-methylenehexanoic acid	0.660725	1.70411	2.29116	1.552
Alanyl-Glutamine	2.45689	1.49688	0.699917	1.55123
Mangiferdesmethylursanone	1.71601	1.14601	1.69792	1.51998
N-Acetylcadaverine	0.375495	3.31337	0.785125	1.49133
Adenosine 2'-phosphate	1.83195	1.5379	1.07631	1.48205
PC(20:5(5Z,8Z,11Z,14Z,17Z)/15:0)	1.02667	1.4226	1.97743	1.47557
Indoxyl	0.0490015	4.33026	0.0470896	1.47545
myo-Inositol	0.169193	3.82109	0.329227	1.43984
gamma-Glutamylleucine	0.959241	2.64768	0.592187	1.3997
PC(22:5(4Z,7Z,10Z,13Z,16Z)/P-18:0)	1.46073	1.05608	1.67847	1.39843
Volemolide	0.43079	3.04614	0.675653	1.3842
3-Aminopropionaldehyde	0.720728	2.27831	1.10802	1.36902
Phenylalanyl-Isoleucine	0.53796	3.3224	0.230183	1.36352
Ramiprilat	1.07183	0.974481	1.9896	1.34531
2-(Methylthio)propane	0.904061	2.09861	1.0133	1.33866
4-Trimethylammoniobutanal	1.22001	1.18383	1.59629	1.33338
1-Methylnaphthalene	0.323235	3.17649	0.492907	1.33088
1-Nitroheptane	0.832486	2.73875	0.38078	1.31734
PC(18:4(6Z,9Z,12Z,15Z)/18:2(9Z,12Z))	1.53846	0.665018	1.71636	1.30661
7-Ethyl-3,6-dihydro-1,4-dimethylazulene	0.725742	1.60719	1.53121	1.28805
LysoPE(16:0/0:0)	0.380504	2.77849	0.690605	1.2832
1-deoxy-1-(N6-lysino)-D-fructose	0.859579	2.29811	0.681764	1.27982
1-Pyrroline-5-carboxylic acid	0.791625	1.96242	1.08371	1.27925
Galactosylsphingosine	1.78124	0.812463	1.23219	1.2753
LysoPC(20:2(11Z,14Z))	0.775711	1.54793	1.42741	1.25035
LysoPC(15:0)	0.74946	1.79488	1.17398	1.23944
LysoPE(0:0/18:2(9Z,12Z))	0.593976	2.53177	0.558994	1.22825
Phytosphingosine	0.691533	1.88804	1.09048	1.22335
Rhubafuran	1.93992	0.267212	1.45958	1.22224
gamma-Glutamylalanine	0.946022	2.02642	0.684166	1.21887
N,O-Didesmethylvenlafaxine	1.56305	0.289138	1.74586	1.19935
Resolvin D1	0.163469	3.03882	0.395662	1.19932
PC(20:4(8Z,11Z,14Z,17Z)/14:0)	1.03063	1.63835	0.920599	1.19653
alpha-Methylstyrene	1.07297	1.07007	1.42127	1.1881
1-Pyrroline-2-carboxylic acid	0.281673	2.72023	0.545884	1.1826
L-Homocysteic acid	0.749376	2.03718	0.751918	1.17949
N-Acetylserine	1.44464	1.48169	0.60114	1.17582
1-Methylhistidine	0.970915	1.65869	0.891412	1.17367
PC(16:1(9Z)/15:0)	1.30043	0.975199	1.24041	1.17201
Dumetorine	0.783942	1.55535	1.16363	1.16764
3-Methyl-5-pentyl-2-furanundecanoic acid	0.415775	2.53376	0.49845	1.14933
Melamine	0.307169	2.78798	0.306466	1.13387
Glycylleucine	0.479107	2.45481	0.447334	1.12708
15-KETE	0.256678	2.60078	0.496976	1.11814
1-Phenyl-1-propanone	0.292706	2.84221	0.211677	1.11553
5-Aminoimidazole ribonucleotide	0.713733	1.54334	1.06823	1.10844
Lysyl-Gamma-glutamate	0.772262	1.9436	0.555682	1.09051
Benzaldehyde	1.02026	1.11864	1.12644	1.08845
4,5-Dihydro-2-methylthiazole	1.20922	0.696302	1.34375	1.08309
Threoninyl-Arginine	0.318813	2.75342	0.175203	1.08248
4-Hydroxy-1-(3-pyridinyl)-1-butanone	0.526141	1.62442	1.08104	1.0772
N-Nitroso-pyrrolidine	1.20612	0.951286	1.05574	1.07105
PC(P-18:1(11Z)/22:5(4Z,7Z,10Z,13Z,16Z))	1.15401	0.939481	1.11165	1.06838
PC(22:6(4Z,7Z,10Z,13Z,16Z,19Z)/20:5(5Z,8Z,11Z,14Z,17Z))	0.642275	1.85146	0.705363	1.06637
D-Ornithine	0.92617	0.885269	1.38369	1.06504
1,6,7-Trimethylnaphthalene	0.26446	2.50842	0.406394	1.05976
O-Phosphotyrosine	0.985008	0.988479	1.19989	1.05779
5-Phenyl-1,3-pentadiyne	0.267171	2.45785	0.444244	1.05642
3-(Methylthio)-1-propene	0.0804307	2.94777	0.140901	1.05637
Enalaprilat	0.766353	1.19116	1.18854	1.04868
2-Keto-6-acetamidocaproate	0.00833772	3.05079	0.0248472	1.02799
Hydroxyprolyl-Lysine	0.217019	2.75858	0.0977187	1.02444
all-trans-Retinoic acid	0.430399	2.14256	0.476977	1.01664
N-Lactoyl ethanolamine	0.803454	0.974214	1.2696	1.01576
p-Mentha-2,4(8)-dien-9,3-olide	0.644885	1.59345	0.803112	1.01382
N-a-Acetyl-L-arginine	0.550969	1.70092	0.772639	1.00818
PC(20:3(8Z,11Z,14Z)/15:0)	1.27094	0.731408	0.989351	0.997233
1-nitrosonaphthalene	1.30867	0.956621	0.686784	0.984025
Erythrono-1,4-lactone	0.540493	1.67327	0.730836	0.981532
Glycylproline	0.872925	1.51823	0.529219	0.973457
PC(18:2(9Z,12Z)/15:0)	1.26486	0.651624	0.994835	0.970441
PC(20:4(8Z,11Z,14Z,17Z)/14:1(9Z))	0.697747	1.34571	0.848324	0.963927
PC(18:3(6Z,9Z,12Z)/15:0)	1.03644	0.97806	0.876976	0.963826
Threoninyl-Glycine	0.511843	1.66746	0.696043	0.95845
1-Aminocyclopropanecarboxylic acid	1.07689	0.779611	1.00292	0.953142
Alanyl-Valine	0.240717	2.45675	0.156915	0.95146
5-Methylcytosine	0.823665	1.67706	0.352935	0.951219
5-Amino-3-oxohexanoate	0.510206	1.60266	0.702217	0.93836
2,5-Dimethyl-1H-pyrrole	0.700003	1.26759	0.844863	0.937485
SM(d18:1/16:0)	0.951902	0.879586	0.980589	0.937359
Lysyl-Leucine	0.701003	1.71378	0.393508	0.936097
Deoxyadenosine	0.00688891	2.7138	0.0858315	0.935507
1,2-Dihydro-1,1,6-trimethylnaphthalene	0.407908	1.87715	0.517471	0.934176
Prolyl-Asparagine	0.754345	1.66391	0.372167	0.93014
N-methyl-L-glutamic Acid	0.969402	1.18866	0.627611	0.928557
Mulberrofuran A	1.07256	0.45863	1.21707	0.916088
2,4,6,8-Tridecatetrayne	0.178785	2.22166	0.339418	0.913289
beta-Alanyl-L-lysine	0.639401	1.74664	0.344898	0.910313
Formiminoglutamic acid	0.130519	1.60271	0.997359	0.910198
Aspartyl-Threonine	0.684631	1.30061	0.725877	0.903705
3,4-Dihydro-2H-1-benzopyran-2-one	0.854979	0.90931	0.937686	0.900659
Leucyl-Aspartate	0.630205	1.60285	0.455174	0.896076
2-Pentyl-3-phenyl-2-propenal	1.17802	0.204251	1.29371	0.891995
Isopentyl beta-D-glucoside	0.171682	2.31185	0.185632	0.889723
Linoelaidyl carnitine	0.814998	0.595318	1.2111	0.873804
(ÃÂ±)-Anisoxide	0.769717	0.210447	1.63487	0.871677
6''-Malonylgenistin	0.288788	1.82481	0.499178	0.870924
Acetyl tributyl citrate	0.0171998	2.54902	0.0267811	0.864334
(R)-mandelic Acid	0.965637	0.825384	0.788154	0.859725
1,3-Diisopropylbenzene	0.471086	1.52008	0.5726	0.854589
Leucyl-Methionine	0.711192	1.55425	0.295002	0.85348
(9S,10E,12Z,15Z)-9-Hydroxy-10,12,15-octadecatrienoic acid	0.189802	1.76336	0.603674	0.85228
3b-Hydroxy-6b-(3-chloro-2-hydroxy-2-methylbutanoyloxy)-7(11)-eremophilen-12,8b-olide	1.01288	0.6206	0.91936	0.850946
Aspartame	0.243612	2.12957	0.176207	0.849797
Linoleoyl ethanolamide	0.346221	1.31532	0.877136	0.846226
L-Targinine	0.393365	1.50716	0.637297	0.845941
SM(d18:1/14:0)	0.587602	1.22471	0.713708	0.842006
1-Methyl-2-propylbenzene	1.21083	0.188249	1.1265	0.84186
3-Amino-2-piperidone	0.858274	0.728818	0.93734	0.841477
(ÃÂ±)-2,2'-Iminobispropanoic acid	0.364472	1.37119	0.788508	0.841389
LysoPC(20:3(5Z,8Z,11Z))	0.569078	1.44027	0.494786	0.83471
Alanyl-Threonine	1.13737	0.206875	1.11253	0.818927
Aspartyl-Arginine	0.995628	0.759952	0.692719	0.8161
N-Acetylhistidine	0.750154	0.910842	0.784897	0.815298
Neotrehalose	0.237875	1.94523	0.226091	0.803066
PC(22:6(4Z,7Z,10Z,13Z,16Z,19Z)/20:1(11Z))	1.03156	0.571392	0.802463	0.801803
Cyclic AMP	0.788257	1.23584	0.379747	0.801282
1H-Pyrrole-2-carboxaldehyde	0.619115	0.941436	0.831945	0.797499
Betaine aldehyde	0.725996	0.945578	0.685722	0.785765
2-Hydroxy-6-tridecylbenzoic acid	0.365524	1.37445	0.615576	0.785185
o-Ethyltoluene	0.267429	1.78179	0.278718	0.775978
Phenol	0.601128	1.04875	0.638073	0.76265
PC(20:3(8Z,11Z,14Z)/P-18:0)	0.791818	0.545411	0.941416	0.759548
PE(P-18:1(11Z)/18:4(6Z,9Z,12Z,15Z))	0.897995	0.543903	0.821093	0.75433
Valyl-Threonine	1.42119	0.290707	0.543751	0.751883
Rotundine B	0.759299	0.348651	1.145	0.750983
Arginyl-Serine	0.376151	1.64253	0.230865	0.749848
Cytidine	0.025019	2.07791	0.0975456	0.733493
Pyrrolidine	1.00176	0.542312	0.626387	0.723486
Ethyl N-ethylanthranilate	0.48581	0.511585	1.15984	0.719079
N'-nitrosonornicotine	0.0495922	2.0036	0.06411	0.705767
Tyrosyl-Leucine	0.3359	1.54864	0.22875	0.70443
N-Cyclopropyl-trans-2-cis-6-nonadienamide	0.605614	0.468332	1.01281	0.695587
L-Palmitoylcarnitine	0.536799	0.56193	0.966648	0.688459
2-Hydroxypyridine	0.517943	0.582874	0.958495	0.686437
Persicachrome	0.18352	1.53143	0.321446	0.678798
N-Acetylornithine	0.531456	1.22899	0.270472	0.676973
Cyclic GMP	0.296158	1.3653	0.361	0.674152
Indole	1.07	0.539066	0.395106	0.668057
Tridecyl phloretate	0.359533	0.698187	0.943613	0.667111
2-Methylbutyroylcarnitine	0.23245	1.15752	0.607773	0.665913
Arginyl-Valine	0.425701	1.33843	0.231887	0.665341
Alpha-dimorphecolic acid	0.254571	1.06355	0.666206	0.661443
PC(14:0/14:0)	0.527067	0.604247	0.852782	0.661365
PC(22:5(7Z,10Z,13Z,16Z,19Z)/15:0)	0.556846	0.816381	0.600424	0.657884
2-Oxo-4-methylthiobutanoic acid	0.373978	1.30006	0.289244	0.654428
PC(18:1(11Z)/15:0)	0.689024	0.421926	0.843887	0.651612
p-Cresol	0.211378	1.45856	0.271782	0.64724
4-Hydroxy-2-butenoic acid gamma-lactone	0.0418246	1.79871	0.0998272	0.646788
Piperochromanoic acid	0.0644259	1.63566	0.213967	0.638019
4-Hydroxystachydrine	0.0368063	1.78025	0.0879799	0.635012
Fagomine	0.6268	0.361616	0.912799	0.633738
3alpha,4,5,7alpha-Tetrahydro-5-hydroxy-1H-isoindole-1,3(2H)-dione	0.310379	1.11662	0.465534	0.630843
Pregeijerene	0.185775	1.44213	0.256434	0.628112
Dethiobiotin	0.31533	0.974246	0.589527	0.626368
trans-Hexadec-2-enoyl carnitine	0.504406	0.574101	0.793752	0.624086
Aminofructose 6-phosphate	1.25994	0.11504	0.48812	0.621032
4-Aminophenol	0.0646426	1.71228	0.0679223	0.614948
Ethylbenzene	0.317849	1.08004	0.439286	0.612392
Valyl-Valine	0.149692	1.62372	0.0595211	0.610977
SM(d18:0/18:1(9Z))	0.618143	0.521795	0.692788	0.610908
17a-Ethynylestradiol	0.102778	1.54448	0.181751	0.609669
Metenamine	0.61009	0.605501	0.613295	0.609629
Oleamide	0.448865	0.689977	0.678605	0.605816
Melibiose	0.00930576	1.77587	0.025601	0.603593
PC(18:3(9Z,12Z,15Z)/14:0)	0.710877	0.430011	0.659764	0.600217
Putrescine	0.766156	0.575887	0.454627	0.59889
4-Hydroxy-1H-indole-3-acetonitrile	0.796759	0.452224	0.543887	0.597623
Methylpyrazine	0.170263	1.34214	0.272186	0.594864
Pterin	0.39817	0.767409	0.614249	0.593276
Serylisoleucine	0.175127	1.44409	0.156586	0.591934
N2-Methylguanine	0.912322	0.61701	0.243017	0.590783
Pyrimidine	0.442982	0.782574	0.530368	0.585308
Tryptophanamide	0.0517404	1.62393	0.0628803	0.579517
PC(20:5(5Z,8Z,11Z,14Z,17Z)/P-18:1(11Z))	0.893005	0.395503	0.440812	0.57644
Threoninyl-Leucine	0.316095	1.25464	0.157073	0.575937
DG(18:4(6Z,9Z,12Z,15Z)/18:1(11Z)/0:0)	0.105985	1.52166	0.0951679	0.574269
Malaoxon	0.131922	1.08324	0.507165	0.574109
(R)-2-Hydroxysterculic acid	0.113882	1.40708	0.1878	0.569589
PE(16:0/20:4(5Z,8Z,11Z,14Z))	0.406693	0.896572	0.399539	0.567601
Hydroxyprolyl-Leucine	0.200085	1.13567	0.352714	0.562823
Phosphodimethylethanolamine	0.646809	0.540255	0.495768	0.560944
N-[(Ethoxycarbonyl)methyl)-p-menthane-3-carboxamide	0.453554	0.320491	0.902716	0.558921
PC(22:6(4Z,7Z,10Z,13Z,16Z,19Z)/18:4(6Z,9Z,12Z,15Z))	0.373663	0.810962	0.487153	0.55726
3-Butyl-1(3H)-isobenzofuranone	0.215937	1.28692	0.166396	0.556419
Acetaminophen	0.224656	1.21915	0.220153	0.554653
Triethanolamine	0.0407758	1.49687	0.121991	0.553212
Valdecoxib	0.136427	1.01363	0.507865	0.55264
4-Aminobutyraldehyde	0.22723	1.23088	0.179563	0.54589
PC(22:6(4Z,7Z,10Z,13Z,16Z,19Z)/22:6(4Z,7Z,10Z,13Z,16Z,19Z))	0.226376	1.10392	0.284135	0.538142
Citrulline	0.54653	0.324321	0.724263	0.531705
Aspartyllysine	0.996169	0.129769	0.441458	0.522465
Diethylcarbamazine N-oxide	0.583631	0.327732	0.652666	0.521343
Arginyl-Gamma-glutamate	0.392941	0.976643	0.191537	0.520374
Cytidine 2',3'-cyclic phosphate	0.205051	1.09314	0.241906	0.513364
5-Aminopentanamide	0.253793	0.932576	0.344813	0.510394
PC(24:1(15Z)/14:1(9Z))	0.615261	0.47592	0.410134	0.500438
PC(22:5(7Z,10Z,13Z,16Z,19Z)/20:1(11Z))	0.481316	0.584604	0.414938	0.493619
FAPy-adenine	0.0506892	1.31941	0.109394	0.493164
PC(22:4(7Z,10Z,13Z,16Z)/15:0)	0.542509	0.358263	0.578116	0.492963
Valyl-Leucine	0.212157	1.19064	0.0740127	0.492269
5-Acetyl-2,4-dimethylthiazole	0.191198	0.847588	0.432732	0.490506
PC(22:6(4Z,7Z,10Z,13Z,16Z,19Z)/15:0)	0.521121	0.488511	0.455168	0.488267
13-L-Hydroperoxylinoleic acid	0.0231954	1.27499	0.16625	0.488145
L-prolyl-L-proline	0.155383	1.02888	0.276739	0.487002
Isoeugenol acetate	0.301597	0.765199	0.385565	0.48412
Aminoacetone	0.466273	0.424811	0.559631	0.483572
Sphinganine	0.346833	0.517738	0.583893	0.482821
PE(P-18:1(11Z)/18:3(6Z,9Z,12Z))	0.410907	0.413846	0.614207	0.479653
LysoPC(P-16:0)	0.436597	0.40918	0.59255	0.479443
Ethoxyquin	0.27594	0.794164	0.365069	0.478391
PC(22:6(4Z,7Z,10Z,13Z,16Z,19Z)/20:2(11Z,14Z))	0.721408	0.181595	0.520594	0.474532
2-Amino-3-methylbenzoate	0.873123	0.282138	0.267302	0.474188
Elaidic carnitine	0.429389	0.168171	0.824089	0.473883
(4-Hydroxybenzoyl)choline	0.368221	0.399069	0.634595	0.467295
3-Methyl-2-phenylbutanal	0.190615	1.09485	0.11541	0.466959
1H-Indole-2,3-dione	0.424871	0.371866	0.595898	0.464211
Lysyl-Arginine	0.500277	0.474985	0.409769	0.461677
1H-Imidazole-1-acetic acid	0.445024	0.219796	0.706529	0.457117
p-Mentha-1,8-dien-7-ol	0.665766	0.27216	0.423617	0.453848
6-Hydroxy-1H-indole-3-acetamide	0.672383	0.111724	0.575328	0.453145
Butyramide	0.494207	0.265576	0.584785	0.448189
PC(22:5(7Z,10Z,13Z,16Z,19Z)/18:4(6Z,9Z,12Z,15Z))	0.412375	0.283889	0.646353	0.447539
Maltotriose	0.00866807	1.29591	0.0356918	0.446758
2-Propene-1-thiol	0.537084	0.134611	0.668412	0.446702
Na,Na-Dimethylhistamine	0.309703	0.501518	0.509763	0.440328
Pivaloylcarnitine	0.370325	0.181288	0.766324	0.439312
1-Methylhypoxanthine	0.548455	0.312525	0.455413	0.438798
cis-5-Tetradecenoylcarnitine	0.32836	0.39009	0.56356	0.427337
Lathosterol	0.341622	0.605795	0.327667	0.425028
Ketosantalic acid	0.481988	0.160486	0.63023	0.424235
5,9:6,9-Diepoxy-4-megastigmene	0.359976	0.499819	0.412165	0.423987
Gamma glutamyl ornithine	0.450036	0.451754	0.355541	0.41911
2-Propionylpyrrole	0.169498	0.89325	0.161094	0.407947
gamma-Glutamyltyrosine	0.0460443	1.12737	0.0373283	0.403579
8-Hydroxyguanine	0.47715	0.33889	0.393666	0.403235
Linoleamide	0.2421	0.718891	0.248587	0.403193
Prolylhydroxyproline	0.312697	0.505745	0.384031	0.400824
L-beta-aspartyl-L-leucine	0.301242	0.657855	0.240333	0.39981
PC(P-18:1(11Z)/16:0)	0.344752	0.425679	0.422886	0.397772
Dambonitol	0.293066	0.471317	0.417396	0.393926
Quinoline	0.510397	0.538954	0.126476	0.391943
Thiomorpholine 3-carboxylate	0.539368	0.0380313	0.595284	0.390895
Prolyl-Glutamine	0.044375	0.906119	0.220279	0.390258
Quinone	0.294764	0.363103	0.499643	0.385837
PC(16:0/P-16:0)	0.291113	0.522168	0.329769	0.381017
Palmitoleoyl Ethanolamide	0.204411	0.277315	0.65974	0.380489
Isoleucyl-Tryptophan	0.232535	0.775899	0.128644	0.379026
L-Cyclo(alanylglycyl)	0.192116	0.54157	0.400525	0.37807
2,4-Dimethyloxazole	0.276173	0.560264	0.283913	0.37345
2-Furancarboxaldehyde	0.175316	0.722634	0.214244	0.370731
S-Carboxymethyl-L-cysteine	0.0385803	0.884631	0.18841	0.37054
(-)-Salsoline	0.308394	0.196371	0.599525	0.368097
Asparaginyl-Valine	0.259144	0.348618	0.494614	0.367459
Lysinoalanine	0.46621	0.406184	0.222397	0.36493
3-Methylcytosine	0.211696	0.379392	0.503106	0.364731
1-Methyladenine	0.199913	0.584084	0.308713	0.364237
2-Aminoacrylic acid	0.408428	0.314981	0.363461	0.36229
N-Acetyl-2,6-diethylaniline	0.399579	0.313633	0.373309	0.362173
13-Nor-6-eremophilene-8,11-dione	0.0718848	0.859023	0.141682	0.35753
Dyspropterin	0.171599	0.696493	0.203348	0.357146
Valyl-Lysine	0.182849	0.692755	0.194457	0.356687
2-Ethoxy-3-methylpyrazine	0.166557	0.55351	0.340761	0.353609
Demethylated antipyrine	0.416312	0.420036	0.22099	0.352446
Prolyl-Arginine	0.188295	0.751317	0.0956953	0.345102
Tyrosyl-Threonine	0.311725	0.660024	0.0612561	0.344335
Phenylalanyl-Threonine	0.582094	0.183671	0.26724	0.344335
5a-Cholesta-8,24-dien-3-one	0.384136	0.280472	0.359518	0.341375
PC(15:0/14:1(9Z))	0.276362	0.324508	0.41635	0.339073
Methionyl-Arginine	0.169897	0.763048	0.0836612	0.338869
(2'E,4'Z,7'Z,8E)-Colnelenic acid	0.0229646	0.877085	0.112924	0.337658
Hydroxyprolyl-Isoleucine	0.164672	0.533029	0.31344	0.337047
Allixin	0.00452515	0.93727	0.0650364	0.33561
LysoPE(16:1(9Z)/0:0)	0.132692	0.560744	0.293363	0.328933
Dimethylethanolamine	0.254287	0.444685	0.285443	0.328138
PC(22:4(7Z,10Z,13Z,16Z)/16:0)	0.40838	0.158359	0.41652	0.327753
Prolyl-Valine	0.082505	0.85573	0.0427682	0.327001
Vitamin D3	0.299372	0.40736	0.26993	0.325554
3-(5-Methyl-2-furanyl)butanal	0.130543	0.730231	0.111308	0.324027
Isoxanthopterin	0.316656	0.300797	0.343983	0.320479
Scoparone	0.197386	0.47896	0.281821	0.319389
Valyl-Arginine	0.700502	0.0203323	0.236288	0.319041
Glycitein	0.299912	0.342578	0.308415	0.316969
1-Cyano-2-hydroxy-3-butene	0.319733	0.303881	0.316934	0.313516
Ophthalmic acid	0.0995129	0.735894	0.0995887	0.311665
Asparaginyl-Alanine	0.0587628	0.0296349	0.846117	0.311505
Lysyl-Asparagine	0.265531	0.485003	0.182437	0.31099
(2R)-2-Hydroxy-2-methylbutanenitrile	0.325148	0.278979	0.323747	0.309291
PC(P-18:1(11Z)/14:0)	0.125202	0.454794	0.335736	0.305244
Homoarecoline	0.333724	0.192154	0.372483	0.299454
Geijerone	0.241523	0.246695	0.409389	0.299202
4,5-Dimethyloxazole	0.295941	0.290928	0.305968	0.297612
(3xi,6xi)-Cyclo(alanylvalyl)	0.161057	0.489068	0.238379	0.296168
Valyl-Serine	0.0477879	0.802759	0.0270769	0.292541
3-O-Caffeoyl-1-O-methylquinic acid	0.129866	0.420364	0.321198	0.290476
Hydroxyprolyl-Asparagine	0.252717	0.264932	0.347169	0.288273
Dioscorine	0.33625	0.21616	0.310872	0.287761
6-Methylquinoline	0.130059	0.322121	0.410164	0.287448
PE(14:0/P-16:0)	0.233288	0.258959	0.365331	0.285859
(ÃÂ±)-2-Pentanethiol	0.164581	0.212128	0.477925	0.284878
[12]-Gingerol	0.221551	0.291555	0.33897	0.284025
Glutaminylphenylalanine	0.409639	0.178609	0.25904	0.282429
Glycine	0.324521	0.129128	0.377431	0.277027
4-Acetylimidazo[4,5-c]pyridine	0.279412	0.219878	0.325258	0.274849
Serylthreonine	0.204583	0.495489	0.11664	0.272237
Dhurrin	0.153026	0.342507	0.321048	0.272194
Isopropylbenzene	0.25792	0.195193	0.362392	0.271835
L-Histidine	0.0716411	0.590507	0.146993	0.269714
Isoquinoline	0.279931	0.278887	0.24712	0.268646
3-Pyridinebutanoic acid	0.103603	0.488055	0.212782	0.268147
2,4-Diamino-6,7-dimethoxyquinazoline	0.0873466	0.517805	0.199217	0.268123
Ebastine	0.265857	0.229598	0.304177	0.266544
2-(4-Methyl-5-thiazolyl)ethyl propionate	0.527277	0.138305	0.133751	0.266444
N-Feruloylglycyl-L-phenylalanine	0.34754	0.109598	0.326278	0.261139
PC(16:1(9Z)/P-18:1(11Z))	0.251274	0.257308	0.274213	0.260932
1,2,3,4,Tetrahydro-1,5,7-trimethylnapthalene	0.325419	0.0485105	0.406115	0.260015
Dioscoretine	0.272238	0.0197183	0.488071	0.260009
N,N-Dimethylsphingosine	0.214014	0.183567	0.376711	0.258097
Methionyl-Phenylalanine	0.56014	0.140697	0.073209	0.258015
PC(22:5(7Z,10Z,13Z,16Z,19Z)/20:4(5Z,8Z,11Z,14Z))	0.315351	0.121799	0.321385	0.252845
Norbuprenorphine	0.338438	0.118783	0.295151	0.250791
PC(14:1(9Z)/P-18:0)	0.340175	0.175663	0.235946	0.250594
5-Methyldeoxycytidine	0.0468143	0.558922	0.145941	0.250559
Lysyl-Valine	0.109628	0.53434	0.106215	0.250061
PC(16:0/16:0)	0.185956	0.248259	0.30784	0.247352
AICA-riboside	0.465627	0.0888208	0.183074	0.24584
Aspartyl-Alanine	0.288224	0.226674	0.222021	0.245639
2-Methylpyrrole	0.239267	0.242931	0.251992	0.24473
Isopentyl mercaptan	0.170946	0.336657	0.22377	0.243791
Arborinine	0.0407534	0.606054	0.0827416	0.243183
Tyrosyl-Gamma-glutamate	0.00699995	0.713828	0.00586186	0.24223
1-(Hydroxymethyl)-5,5-dimethyl-2,4-imidazolidinedione	0.13881	0.434143	0.148934	0.240629
Falimint	0.167146	0.391449	0.160826	0.239807
N-Methyl-1-deoxynojirimycin	0.0804883	0.102782	0.533019	0.238763
Aminoadipic acid	0.251184	0.21206	0.251764	0.238336
Valyl-Tyrosine	0.0960238	0.570871	0.0466174	0.237838
(5alpha,8beta,9beta)-5,9-Epoxy-3,6-megastigmadien-8-ol	0.242782	0.188149	0.281912	0.237614
Lysyl-Lysine	0.237553	0.235486	0.23814	0.237059
Coixinden B	0.0436281	0.604935	0.0587401	0.235768
2-(1,2-Diamino-1-propenyl)phenol	0.0587737	0.403188	0.244117	0.23536
Phenylalanyl-Lysine	0.0857764	0.574947	0.0452374	0.23532
PC(14:0/P-16:0)	0.193471	0.199817	0.311678	0.234989
[7]-Paradol	0.0261468	0.590153	0.0782159	0.231505
N6-Acetyl-L-lysine	0.194845	0.284353	0.211014	0.23007
Paucine	0.140437	0.228376	0.32035	0.229721
alpha-Hydroxy-N-desmethyltamoxifen	0.311586	0.139061	0.237893	0.229514
Phenylalanyl-Glycine	0.0840774	0.501752	0.0938153	0.226548
Biochanin A	0.333777	0.0205829	0.324843	0.226401
(6E,8E)-4,6,8-Megastigmatriene	0.079289	0.558583	0.0412262	0.226366
PC(22:5(7Z,10Z,13Z,16Z,19Z)/16:0)	0.272433	0.156532	0.248151	0.225705
PC(22:2(13Z,16Z)/15:0)	0.304046	0.222226	0.148584	0.224952
Acetylhydrazine	0.288499	0.163776	0.217937	0.223404
Kaempferol	0.196692	0.214729	0.258667	0.223363
Aspartyl-Valine	0.0770936	0.533365	0.0525392	0.220999
Maltotetraose	0.0353184	0.539608	0.082539	0.219155
Small bacteriocin	0.0852256	0.406453	0.164528	0.218736
Phenylalanyl-Glutamine	0.0354389	0.60236	0.0166189	0.218139
2-Acetyl-3-ethylpyrazine	0.245841	0.161788	0.241138	0.216256
Tetramethylpyrazine	0.0552146	0.321431	0.271055	0.2159
1-(beta-D-Ribofuranosyl)-1,4-dihydronicotinamide	0.246884	0.134604	0.265923	0.215804
11,12,13-Trinor-7-calamenone	0.311422	0.111615	0.223925	0.215654
L-Coprine	0.253269	0.239143	0.154384	0.215599
(R)-Salsolinol	0.104105	0.399025	0.137905	0.213678
Arginyl-Phenylalanine	0.0765922	0.463703	0.0872574	0.209184
Arginyl-Alanine	0.375073	0.0533091	0.193899	0.207427
Prolyl-Aspartate	0.140749	0.342178	0.138814	0.207247
5-Hydroxyisourate	0.200503	0.119236	0.29551	0.205083
Prolyl-Threonine	0.417921	0.0690387	0.128195	0.205052
Epsilon-(gamma-Glutamyl)-lysine	0.20082	0.216581	0.197444	0.204948
Pi-Methylimidazoleacetic acid	0.224369	0.276064	0.110358	0.203597
1-(2-Furanyl)-1-octanone	0.288732	0.0623248	0.255351	0.202136
p-Mentha-1,3,8-triene	0.227353	0.0322734	0.346271	0.201966
Lauroyl diethanolamide	0.20166	0.172339	0.230349	0.201449
Lysyl-Proline	0.135145	0.315785	0.142957	0.197962
Carnosine	0.469931	0.0343396	0.0858671	0.196713
2-(4-Methyl-5-thiazolyl)ethyl octanoate	0.0970479	0.41099	0.0775807	0.195206
D-Aspartic acid	0.0727913	0.366096	0.130178	0.189688
5-Hydroxy-L-tryptophan	0.193752	0.246176	0.128936	0.189621
Bismurrayaquinone A	0.145213	0.105953	0.313508	0.188225
Cystophorene	0.262072	0.0448604	0.257572	0.188168
Eremopetasin sulfoxide	0.0501859	0.465527	0.0455351	0.187083
Methyl 2-aminobenzoate	0.0749286	0.307779	0.177397	0.186701
L-Hexanoylcarnitine	0.0493629	0.328084	0.182298	0.186582
Geranyl acetate	0.244393	0.0214668	0.291679	0.185846
1-Pyrroline	0.133046	0.263455	0.160148	0.185549
Sebiferic acid	0.316534	0.0759148	0.163314	0.185254
1,4-Dimethyl-7-ethylazulene	0.180281	0.03639	0.333006	0.183226
Linamarin	0.0901424	0.324213	0.132511	0.182289
Histidinyl-Lysine	0.164772	0.280448	0.101226	0.182149
LysoSM(d18:1)	0.138193	0.140615	0.262034	0.180281
Inosine 2',3'-cyclic phosphate	0.0126919	0.481862	0.044532	0.179695
5H-Cyclopentapyrazine	0.0928845	0.276779	0.168187	0.179283
Argininosuccinic acid	0.152879	0.167867	0.216771	0.179172
Tyrosyl-Alanine	0.0461234	0.438557	0.0517921	0.178824
Isocitral	0.210953	0.147268	0.173465	0.177229
Neocretanin	0.0280202	0.436593	0.0659258	0.176846
2,4-Di-tert-butylphenol	0.244327	0.0584141	0.227352	0.176698
Aspartyl-Histidine	0.169995	0.183411	0.173612	0.175673
1-Nitronaphthalene-5,6-oxide	0.0969834	0.248819	0.17934	0.175047
11-alpha-O-beta-D-Glucopyranosyl-16alpha-O-methylneoquassin	0.230722	0.107729	0.184315	0.174255
Mytilin A	0.192898	0.149302	0.179697	0.173966
Phosphoric acid	0.0924599	0.291002	0.137755	0.173739
Isorhamnetin	0.137058	0.173407	0.201454	0.17064
Anatabine	0.0812757	0.293252	0.128542	0.16769
2-Benzylidene-1-heptanol	0.147534	0.143681	0.211249	0.167488
Epsilon-caprolactam	0.1536	0.123889	0.215239	0.164242
2-(Methylamino)benzoic acid	0.109709	0.280237	0.100467	0.163471
3-Hydroxyisovalerylcarnitine	0.0389672	0.403803	0.0424061	0.161725
Arginyl-Leucine	0.051196	0.379845	0.050387	0.160476
Prolylglycine	0.116919	0.167879	0.194918	0.159905
Hydroxyprolyl-Arginine	0.177776	0.129813	0.172077	0.159889
Threoninyl-Glutamine	0.109787	0.322729	0.0387321	0.157083
Aspartyl-Glutamate	0.152312	0.245628	0.0725799	0.15684
Glycylprolylhydroxyproline	0.0935586	0.221709	0.15444	0.156569
N-Acetylneuraminic acid	0.0373664	0.22712	0.204603	0.156363
Tyrosyl-Valine	0.174523	0.0840761	0.20836	0.155653
N-Palmitoylsphingosine	0.242055	0.0580772	0.164781	0.154971
alpha-Tocopherolquinone	0.179624	0.0929596	0.189438	0.154007
N-Methylcalystegine B2	0.0519613	0.304861	0.102338	0.153054
Leukoaminochrome	0.2186	0.161869	0.0775838	0.152684
Ethyl beta-D-glucopyranoside	0.110934	0.286468	0.0580497	0.151817
Serotonin	0.0381459	0.352739	0.063806	0.151564
L-beta-aspartyl-L-threonine	0.0823492	0.166748	0.199753	0.149617
Trandolaprilat	0.14995	0.142833	0.14781	0.146864
2,5-Dimethyl-3-propylpyrazine	0.0357868	0.328593	0.0755398	0.14664
Threoninyl-Aspartate	0.134618	0.216823	0.086234	0.145892
N-Methylnicotinium	0.170646	0.160901	0.104002	0.145183
Diethanolamine	0.063363	0.239957	0.130195	0.144505
2,5-Dimethyloxazole	0.102249	0.115554	0.21242	0.143408
Pyridine	0.118002	0.110349	0.200223	0.142858
1,2,3,4,5,6-Hexahydro-7H-cyclopenta[b]pyridin-7-one	0.0762719	0.217986	0.131403	0.141887
3-Indoleacetonitrile	0.102795	0.22577	0.0955977	0.141388
3-Hydroxykynurenamine	0.0189765	0.259031	0.143475	0.140494
N-Acetyldopamine	0.122552	0.113012	0.181469	0.139011
PE(20:3(5Z,8Z,11Z)/14:0)	0.0963849	0.163555	0.157044	0.138995
1,4-Dideoxy-1,4-imino-D-ribitol	0.085982	0.210677	0.119389	0.138683
Phosphocreatinine	0.070051	0.233938	0.110753	0.138247
Glutathione	0.129789	0.0776539	0.201034	0.136159
LysoPC(P-18:1(9Z))	0.109617	0.0956837	0.200824	0.135375
4,5-Dimethyl-2-heptyloxazole	0.116904	0.0756224	0.200773	0.1311
Histidinyl-Methionine	0.037343	0.311356	0.0335543	0.127418
apo-[3-methylcrotonoyl-CoA:carbon-dioxide ligase (ADP-forming)]	0.0702185	0.204327	0.107105	0.127217
Prolyl-Serine	0.157364	0.12074	0.102552	0.126885
(3S,5S)-3,5-Diaminohexanoate	0.121354	0.122019	0.136871	0.126748
Pseudouridine 5'-phosphate	0.180134	0.11286	0.0857831	0.126259
Valyl-Asparagine	0.0261151	0.345193	0.0056851	0.125664
Pantothenic acid	0.0365929	0.0432258	0.292103	0.123974
1-Pentanol	0.0314675	0.315235	0.0237321	0.123478
Glutaminylalanine	0.140176	0.138809	0.0857932	0.121593
Deoxyguanosine	0.0276665	0.312133	0.0192926	0.119698
Tyrosyl-Lysine	0.043846	0.256638	0.0568777	0.119121
Isoleucyl-Histidine	0.246992	0.0114014	0.0965885	0.118327
SM(d18:1/20:0)	0.142806	0.0860758	0.125062	0.117982
N'-Hydroxymethylnorcotinine	0.0534251	0.074378	0.225792	0.117865
N,N'-diacetylchitobiose	0.0450979	0.221761	0.0728295	0.113229
LysoPE(0:0/18:4(6Z,9Z,12Z,15Z))	0.124033	0.116395	0.0980468	0.112825
2,8-Di-O-methylellagic acid	0.0794354	0.125089	0.131791	0.112105
PC(P-18:1(11Z)/22:6(4Z,7Z,10Z,13Z,16Z,19Z))	0.151961	0.066107	0.112748	0.110272
Lysyl-Isoleucine	0.0921285	0.160406	0.0776593	0.110065
(-)-erythro-Anethole glycol 2-glucoside	0.128874	0.0284156	0.17007	0.10912
4,4alpha,5,6-Tetrahydro-7-methyl-2(3H)-naphthalenone	0.152884	0.00806326	0.165389	0.108779
PE(22:5(7Z,10Z,13Z,16Z,19Z)/22:5(7Z,10Z,13Z,16Z,19Z))	0.135079	0.07441	0.116539	0.108676
3-Phenylpropyl 2-methylpropanoate	0.147179	0.0907716	0.0813518	0.106434
Montecristin	0.042905	0.233586	0.0357053	0.104065
N1,N10-Dicoumaroylspermidine	0.0696742	0.115629	0.124532	0.103279
Glutaminylvaline	0.114709	0.154567	0.0402672	0.103181
3'-O-Methylguanosine	0.0457806	0.221234	0.0422472	0.103087
Luteolin 4'-sulfate	0.0952942	0.112205	0.0931123	0.100204
PE(18:1(11Z)/14:1(9Z))	0.0856144	0.100818	0.113627	0.10002
Biochanin A 7-(6-malonylglucoside)	0.0401119	0.204611	0.0536533	0.0994588
Beta-Glycerophosphoric acid	0.0626049	0.230327	0.00509598	0.0993426
Phenylalanyl-Asparagine	0.0570881	0.209365	0.0310243	0.0991592
Polyoxyethylene (600) monoricinoleate	0.0614519	0.137013	0.0954001	0.097955
Vanillylamine	0.0709061	0.105541	0.116766	0.0977376
2-Methoxy-3-(1-methylpropyl)pyrazine	0.115824	0.109096	0.0674982	0.0974725
Aspartylphenylalanine	0.0492907	0.212207	0.0308316	0.097443
5'-Deoxy-5'-(methylsulfinyl)adenosine	0.0124856	0.25888	0.0125123	0.094626
2,3-Dihydroxy-1-(4-hydroxy-3-methoxyphenyl)-1-propanone	0.0437314	0.158444	0.079371	0.0938489
Armillaric acid	0.117569	0.0567544	0.106918	0.0937472
Lysyl-Aspartate	0.0849067	0.120123	0.0745025	0.0931772
Shinflavanone	0.112039	0.0649306	0.101058	0.0926759
Methionyl-Threonine	0.216627	0.0102069	0.0477242	0.0915193
Glutamyllysine	0.0882257	0.0839039	0.0943565	0.0888287
Theaspirone A	0.101746	0.072551	0.0903809	0.088226
L-Lysopine	0.0615509	0.0618616	0.135116	0.0861762
2-Isopropyl-3-methoxypyrazine	0.0626577	0.0750558	0.116353	0.0846888
Octadecanamide	0.067111	0.0779315	0.108359	0.0844673
L-beta-aspartyl-L-glycine	0.0722244	0.122206	0.0571413	0.0838573
(R)-Byakangelicinn 2'-(3-methylbutanoate)	0.152582	0.020444	0.0755709	0.0828656
5-Oxo-2(5H)-isoxazolepropanenitrile	0.136811	0.0300991	0.0798211	0.0822438
5,7-Dimethoxyflavone	0.0779162	0.0845909	0.0826998	0.0817356
1,4'-Bipiperidine-1'-carboxylic acid	0.0922219	0.0671216	0.0839956	0.081113
O-Phosphoethanolamine	0.124259	0.0834407	0.0287627	0.0788206
Arecaidine	0.0188831	0.120206	0.0959891	0.0783593
8,11,14-Eicosatrienoic acid	0.148086	0.0468786	0.0399282	0.0782976
Valyl-Tryptophan	0.0422637	0.185557	0.00506039	0.077627
Normeperidine	0.0470109	0.12209	0.0620236	0.0770414
Semilepidinoside A	0.084562	0.0467973	0.0937212	0.0750268
Ribothymidine	0.0811148	0.104609	0.0390853	0.0749364
Ursolic acid	0.0359819	0.106765	0.0811784	0.0746417
Serylaspartic acid	0.0704943	0.105298	0.0417619	0.0725182
Gamma-glutamyl-L-putrescine	0.0800641	0.0746502	0.062079	0.0722644
Asparaginyl-Arginine	0.0529154	0.119487	0.0437529	0.0720517
L-Octanoylcarnitine	0.0254246	0.0960417	0.09466	0.0720421
Histidinyl-Glutamine	0.031033	0.115325	0.0649565	0.0704381
2-Hydroxybenzaldehyde O-[xylosyl-(1->6)-glucoside]	0.0994294	0.0236046	0.0852055	0.0694132
19-Hydroxy-PGE2	0.127372	0.00969751	0.0691466	0.0687389
Cohibin B	0.0603346	0.0714637	0.0730275	0.0682753
Coutaric acid	0.0887107	0.052478	0.0553454	0.0655114
L-beta-aspartyl-L-aspartic acid	0.0611362	0.106718	0.02249	0.0634482
2'-O-Methyladenosine	0.072811	0.00639147	0.106578	0.0619269
Norclozapine	0.10121	0.0617623	0.0210105	0.0613276
Alanyl-Isoleucine	0.0412015	0.0655373	0.0765636	0.0611008
Epidermin	0.0355624	0.0852668	0.0618966	0.0609086
1-(1-Pyrrolidinyl)-2-butanone	0.0590904	0.0726541	0.0483888	0.0600444
Threoninyl-Threonine	0.0365705	0.138504	0.00436004	0.0598114
L-alpha-Amino-1H-pyrrole-1-hexanoic acid	0.0416134	0.0891484	0.0464425	0.0590681
2-Aminoheptanedioic acid	0.0348532	0.0699071	0.0721243	0.0589615
Norfluoxetine	0.0359085	0.0916624	0.0473729	0.0583146
Dopamine	0.0200797	0.117596	0.0365168	0.0580642
Glycyl-Valine	0.0564382	0.0787118	0.0346875	0.0566125
1,3,5-Trihydroxybenzene	0.0240536	0.0962315	0.0493317	0.0565389
Hydroxyprolyl-Valine	0.0994746	0.0294222	0.0249021	0.0512663
Lysyl-Methionine	0.0411031	0.0912792	0.0209982	0.0511268
LysoPE(0:0/14:0)	0.0340589	0.0587123	0.051922	0.0482311
gamma-L-Glutamyl-L-methionine sulfoxide	0.00925917	0.120157	0.0112553	0.0468903
Methyl (9Z)-8'-oxo-6,8'-diapo-6-carotenoate	0.0829161	0.00429359	0.0534179	0.0468758
Kyotorphin	0.0225722	0.0679642	0.0482873	0.0462745
Momordicinin	0.0435064	0.048546	0.0434683	0.0451735
Ganosporeric acid A	0.050362	0.014222	0.0687459	0.0444433
Serinyl-Gamma-glutamate	0.0177693	0.101485	0.013492	0.0442488
Norpandamarilactonine A	0.047581	0.0453524	0.0320231	0.0416522
Sambutoxin	0.0356336	0.0262763	0.0591235	0.0403445
N-Carboxyethyl-g-aminobutyric acid	0.0210406	0.048602	0.0463269	0.0386565
6'-Apiosyllotaustralin	0.0268353	0.0418937	0.0374165	0.0353819
Citicoline	0.0244919	0.0373647	0.0420277	0.0346281
Glutaminyllysine	0.0608543	0.00401617	0.0375823	0.0341509
Fluticasone propionate	0.0566299	0.0134128	0.0259777	0.0320068
Myristicanol A	0.0555101	0.0118145	0.0262964	0.031207
2-Isopropyl-3,5-dimethoxy-6-methylpyrazine	0.0316758	0.0342229	0.0274051	0.0311013
Barpisoflavone A	0.025916	0.0222907	0.0370949	0.0284339
12-Oxo-2,3-dinor-10,15-phytodienoic acid	0.0350625	0.0113717	0.0309208	0.025785
Pseudouridine	0.018844	0.0232679	0.00677037	0.0162941
Pipericine	0.0138416	0.0202411	0.0139955	0.0160261
1-Hydroxyrutacridone epoxide	0.0110332	0.00728747	0.0102597	0.00952678
L-Tryptophan	0.00283608	0.00363571	0.00330753	0.00325977
