# Supplementary material for: Low fish meal diet supplemented with probiotics ameliorates intestinal barrier and immunological function of Macrobrachium rosenbergii via the targeted modulation of gut microbes and derived secondary metabolites
Source: Front Immunol. 2022 Nov 17;13:1074399. doi: 10.3389/fimmu.2022.1074399 (PMC9713824; doi:10.3389/fimmu.2022.1074399)
Supplement: Supplementary file 1 [file DataSheet_1.zip › supplementary materials/8metabolites KEGG pathway_analysis.xls]

## Sheet: LF_vs_BC
Pathway	Total	Hits	pvalue	-log(p)	Holm adjust	FDR	Enrichment factor
Biosynthesis of amino acids	22	10	0.00312332	2.50538	0.362306	0.107835	0.429767
Biosynthesis of plant secondary metabolites	22	10	0.00312332	2.50538	0.362306	0.107835	0.429767
Aminoacyl-tRNA biosynthesis	16	8	0.00428913	2.36763	0.488961	0.107835	0.390698
Cyanoamino acid metabolism	10	6	0.00454587	2.34238	0.513684	0.107835	0.325581
2-Oxocarboxylic acid metabolism	13	7	0.00464806	2.33273	0.520583	0.107835	0.362791
Central carbon metabolism in cancer	14	7	0.00791805	2.10138	0.878904	0.134272	0.390698
Sphingolipid signaling pathway	8	5	0.00810263	2.09137	0.891289	0.134272	0.312558
Biosynthesis of secondary metabolites	72	21	0.0105173	1.9781	1	0.152501	0.669767
Protein digestion and absorption	22	9	0.0124336	1.9054	1	0.160255	0.477519
Microbial metabolism in diverse environments	34	12	0.0142056	1.84754	1	0.164128	0.553488
Biosynthesis of various secondary metabolites - part 3	9	5	0.0155638	1.80788	1	0.164128	0.351628
Phenylalanine, tyrosine and tryptophan biosynthesis	4	3	0.024235	1.61556	1	0.200804	0.260465
Necroptosis	4	3	0.024235	1.61556	1	0.200804	0.260465
Biosynthesis of various secondary metabolites - part 2	4	3	0.024235	1.61556	1	0.200804	0.260465
Sphingolipid metabolism	10	5	0.0265818	1.57542	1	0.205566	0.390698
Glucosinolate biosynthesis	7	4	0.0284246	1.54631	1	0.206078	0.34186
Biosynthesis of alkaloids derived from shikimate pathway	11	5	0.0416307	1.38059	1	0.284069	0.429767
Alanine, aspartate and glutamate metabolism	5	3	0.0522873	1.2816	1	0.319228	0.325581
Phenylalanine metabolism	5	3	0.0522873	1.2816	1	0.319228	0.325581
Mineral absorption	12	5	0.0609899	1.21474	1	0.353741	0.468837
Lysine degradation	13	5	0.0847359	1.07193	1	0.384076	0.507907
Metabolic pathways	148	33	0.0890838	1.0502	1	0.384076	0.87611
Toluene degradation	3	2	0.098223	1.00779	1	0.384076	0.293023
Carbon metabolism	3	2	0.098223	1.00779	1	0.384076	0.293023
Pantothenate and CoA biosynthesis	3	2	0.098223	1.00779	1	0.384076	0.293023
Biosynthesis of alkaloids derived from ornithine, lysine and nicotinic acid	10	4	0.107767	0.967515	1	0.384076	0.488372
Aminobenzoate degradation	7	3	0.136809	0.863887	1	0.384076	0.455814
Retrograde endocannabinoid signaling	20	6	0.170705	0.767755	1	0.384076	0.651163
Biosynthesis of plant hormones	4	2	0.172211	0.763939	1	0.384076	0.390698
Amphetamine addiction	4	2	0.172211	0.763939	1	0.384076	0.390698
Glutathione metabolism	4	2	0.172211	0.763939	1	0.384076	0.390698
D-Arginine and D-ornithine metabolism	4	2	0.172211	0.763939	1	0.384076	0.390698
Glyoxylate and dicarboxylate metabolism	4	2	0.172211	0.763939	1	0.384076	0.390698
Phenylpropanoid biosynthesis	4	2	0.172211	0.763939	1	0.384076	0.390698
Monobactam biosynthesis	4	2	0.172211	0.763939	1	0.384076	0.390698
Serotonergic synapse	4	2	0.172211	0.763939	1	0.384076	0.390698
Cocaine addiction	4	2	0.172211	0.763939	1	0.384076	0.390698
Axon regeneration	4	2	0.172211	0.763939	1	0.384076	0.390698
Arginine and proline metabolism	12	4	0.187843	0.726204	1	0.384076	0.586047
Biosynthesis of phenylpropanoids	8	3	0.189646	0.722057	1	0.384076	0.52093
Arginine biosynthesis	8	3	0.189646	0.722057	1	0.384076	0.52093
Spinocerebellar ataxia	1	1	0.195349	0.709189	1	0.384076	0.195349
Ubiquinone and other terpenoid-quinone biosynthesis	1	1	0.195349	0.709189	1	0.384076	0.195349
Huntington disease	1	1	0.195349	0.709189	1	0.384076	0.195349
Rheumatoid arthritis	1	1	0.195349	0.709189	1	0.384076	0.195349
Bisphenol degradation	1	1	0.195349	0.709189	1	0.384076	0.195349
Propanoate metabolism	1	1	0.195349	0.709189	1	0.384076	0.195349
Polycyclic aromatic hydrocarbon degradation	1	1	0.195349	0.709189	1	0.384076	0.195349
FoxO signaling pathway	1	1	0.195349	0.709189	1	0.384076	0.195349
Biosynthesis of vancomycin group antibiotics	1	1	0.195349	0.709189	1	0.384076	0.195349
Indole alkaloid biosynthesis	1	1	0.195349	0.709189	1	0.384076	0.195349
C5-Branched dibasic acid metabolism	1	1	0.195349	0.709189	1	0.384076	0.195349
Caprolactam degradation	1	1	0.195349	0.709189	1	0.384076	0.195349
Ferroptosis	1	1	0.195349	0.709189	1	0.384076	0.195349
Biosynthesis of alkaloids derived from terpenoid and polyketide	1	1	0.195349	0.709189	1	0.384076	0.195349
Butanoate metabolism	1	1	0.195349	0.709189	1	0.384076	0.195349
Biosynthesis of enediyne antibiotics	1	1	0.195349	0.709189	1	0.384076	0.195349
Neomycin, kanamycin and gentamicin biosynthesis	1	1	0.195349	0.709189	1	0.384076	0.195349
African trypanosomiasis	1	1	0.195349	0.709189	1	0.384076	0.195349
Alcoholism	5	2	0.25216	0.598324	1	0.476505	0.488372
Methane metabolism	5	2	0.25216	0.598324	1	0.476505	0.488372
alpha-Linolenic acid metabolism	19	5	0.302848	0.518775	1	0.476505	0.742326
Arachidonic acid metabolism	19	5	0.302848	0.518775	1	0.476505	0.742326
Tropane, piperidine and pyridine alkaloid biosynthesis	10	3	0.306417	0.513687	1	0.476505	0.651163
Cysteine and methionine metabolism	6	2	0.333061	0.477476	1	0.476505	0.586047
Nitrogen metabolism	2	1	0.353271	0.451892	1	0.476505	0.390698
Proximal tubule bicarbonate reclamation	2	1	0.353271	0.451892	1	0.476505	0.390698
Amyotrophic lateral sclerosis (ALS)	2	1	0.353271	0.451892	1	0.476505	0.390698
Prolactin signaling pathway	2	1	0.353271	0.451892	1	0.476505	0.390698
Steroid biosynthesis	2	1	0.353271	0.451892	1	0.476505	0.390698
Styrene degradation	2	1	0.353271	0.451892	1	0.476505	0.390698
Biotin metabolism	2	1	0.353271	0.451892	1	0.476505	0.390698
Phospholipase D signaling pathway	2	1	0.353271	0.451892	1	0.476505	0.390698
Taurine and hypotaurine metabolism	2	1	0.353271	0.451892	1	0.476505	0.390698
Novobiocin biosynthesis	2	1	0.353271	0.451892	1	0.476505	0.390698
Melanogenesis	2	1	0.353271	0.451892	1	0.476505	0.390698
Sulfur metabolism	2	1	0.353271	0.451892	1	0.476505	0.390698
Valine, leucine and isoleucine degradation	2	1	0.353271	0.451892	1	0.476505	0.390698
Long-term depression	2	1	0.353271	0.451892	1	0.476505	0.390698
Long-term potentiation	2	1	0.353271	0.451892	1	0.476505	0.390698
Lysine biosynthesis	2	1	0.353271	0.451892	1	0.476505	0.390698
Atrazine degradation	2	1	0.353271	0.451892	1	0.476505	0.390698
Isoquinoline alkaloid biosynthesis	2	1	0.353271	0.451892	1	0.476505	0.390698
Tyrosine metabolism	2	1	0.353271	0.451892	1	0.476505	0.390698
Penicillin and cephalosporin biosynthesis	2	1	0.353271	0.451892	1	0.476505	0.390698
Carbapenem biosynthesis	2	1	0.353271	0.451892	1	0.476505	0.390698
Choline metabolism in cancer	30	7	0.363228	0.439821	1	0.484304	0.837209
Linoleic acid metabolism	21	5	0.391508	0.407259	1	0.516079	0.820465
Tryptophan metabolism	7	2	0.411562	0.385565	1	0.536418	0.683721
ABC transporters	27	6	0.437804	0.35872	1	0.541478	0.87907
Glycerophospholipid metabolism	37	8	0.438764	0.357769	1	0.541478	0.903488
Vitamin digestion and absorption	3	1	0.480795	0.31804	1	0.541478	0.586047
Glutamatergic synapse	3	1	0.480795	0.31804	1	0.541478	0.586047
Nicotine addiction	3	1	0.480795	0.31804	1	0.541478	0.586047
Thiamine metabolism	3	1	0.480795	0.31804	1	0.541478	0.586047
GABAergic synapse	3	1	0.480795	0.31804	1	0.541478	0.586047
Circadian entrainment	3	1	0.480795	0.31804	1	0.541478	0.586047
Porphyrin and chlorophyll metabolism	3	1	0.480795	0.31804	1	0.541478	0.586047
Dopaminergic synapse	3	1	0.480795	0.31804	1	0.541478	0.586047
Betalain biosynthesis	3	1	0.480795	0.31804	1	0.541478	0.586047
Valine, leucine and isoleucine biosynthesis	3	1	0.480795	0.31804	1	0.541478	0.586047
Staurosporine biosynthesis	3	1	0.480795	0.31804	1	0.541478	0.586047
D-Glutamine and D-glutamate metabolism	3	1	0.480795	0.31804	1	0.541478	0.586047
Vancomycin resistance	4	1	0.583656	0.233843	1	0.644801	0.781395
Two-component system	4	1	0.583656	0.233843	1	0.644801	0.781395
Glycine, serine and threonine metabolism	10	2	0.615567	0.210724	1	0.67364	0.976744
Parkinson disease	5	1	0.66653	0.17618	1	0.707455	0.976744
Degradation of aromatic compounds	5	1	0.66653	0.17618	1	0.707455	0.976744
Gap junction	5	1	0.66653	0.17618	1	0.707455	0.976744
Neuroactive ligand-receptor interaction	11	2	0.670862	0.173367	1	0.707455	1.07442
Pyrimidine metabolism	6	1	0.733224	0.134763	1	0.752691	1.17209
Synaptic vesicle cycle	6	1	0.733224	0.134763	1	0.752691	1.17209
beta-Alanine metabolism	6	1	0.733224	0.134763	1	0.752691	1.17209
Isoflavonoid biosynthesis	7	1	0.786835	0.104116	1	0.793677	1.36744
Taste transduction	7	1	0.786835	0.104116	1	0.793677	1.36744
Histidine metabolism	11	1	0.914161	0.0389773	1	0.914161	2.14884
