# Supplementary material for: Low fish meal diet supplemented with probiotics ameliorates intestinal barrier and immunological function of Macrobrachium rosenbergii via the targeted modulation of gut microbes and derived secondary metabolites
Source: Front Immunol. 2022 Nov 17;13:1074399. doi: 10.3389/fimmu.2022.1074399 (PMC9713824; doi:10.3389/fimmu.2022.1074399)
Supplement: Supplementary file 1 [file DataSheet_1.zip › supplementary materials/9Pearson correlation analysis.xlsx]

## Sheet: microbes and metabolites
Data1	Data2	rho	pvalue	relation
L-Lysine	Relish	-0.986124	0.000287472	negtive
L-Lysine	Cu/Zn-SOD	0.985919	0.00029601	positive
5-Hydroxy-L-tryptophan	PT-1	0.977733	0.000738186	positive
Isoquinoline	Toll	-0.974058	0.00100077	negtive
1H-Indole-2,3-dione	PT-1	0.971625	0.0011963	positive
L-Glutamic acid	PT-1	0.970548	0.0012884	positive
Sphinganine	Cu/Zn-SOD	0.960639	0.00229344	positive
Pipericine	Relish	-0.95672	0.0027692	negtive
Pipericine	Toll	-0.950466	0.00361964	negtive
N-Acetyldopamine	Cu/Zn-SOD	0.944312	0.00456539	positive
Pipericine	IL-22	0.943075	0.00476853	positive
Glycitein	Relish	-0.94143	0.00504514	negtive
SM(d18:0/18:1(9Z))	PT-1	0.939546	0.00537155	positive
Leucyl-Glycine	PT-1	0.939153	0.00544083	positive
PC(18:3(6Z,9Z,12Z)/18:1(11Z))	PT-1	0.938594	0.0055402	positive
LysoPC(16:0)	Cu/Zn-SOD	0.937457	0.00574515	positive
Dehydrophytosphingosine	PT-1	0.931256	0.00692612	positive
Glycitein	Cu/Zn-SOD	0.928836	0.00741626	positive
Aspartyl-Arginine	PT-1	0.926502	0.00790443	positive
Glycitein	IL-22	0.924264	0.00838663	positive
PE(P-16:0/20:5(5Z,8Z,11Z,14Z,17Z))	PT-1	0.923649	0.00852159	positive
Luteolin 4'-sulfate	PT-1	0.92204	0.00887979	positive
SM(d18:1/16:0)	PT-1	0.920536	0.00922094	positive
Glutamyllysine	PT-1	0.919818	0.00938594	positive
Sphinganine	Relish	-0.919096	0.00955348	negtive
Pipericine	Cu/Zn-SOD	0.91789	0.00983624	positive
PC(18:4(6Z,9Z,12Z,15Z)/P-18:1(11Z))	PT-1	0.917346	0.00996513	positive
Lysyl-Aspartate	Toll	-0.916714	0.0101161	negtive
PC(24:1(15Z)/14:1(9Z))	PT-1	0.915571	0.0103914	positive
PC(16:1(9Z)/P-18:1(11Z))	Toll	-0.91256	0.0111342	negtive
PC(16:1(9Z)/14:0)	Cu/Zn-SOD	0.909937	0.0118019	positive
PC(16:1(9Z)/P-18:1(11Z))	IL-22	0.907358	0.0124762	positive
N-Acetyldopamine	Relish	-0.905817	0.0128878	negtive
LysoPC(16:0)	Relish	-0.905651	0.0129328	negtive
Lysyl-Lysine	PT-1	0.905193	0.0130564	positive
Isoquinoline	IL-22	0.902476	0.0138026	positive
N6-Acetyl-L-lysine	Cu/Zn-SOD	0.902352	0.0138371	positive
Momordicinin	Toll	-0.898378	0.0149658	negtive
1H-Indole-2,3-dione	Relish	-0.895329	0.0158605	negtive
Lysyl-Arginine	PT-1	0.894177	0.0162052	positive
5-Hydroxy-L-tryptophan	Relish	-0.892602	0.0166822	negtive
5-Hydroxy-L-tryptophan	Cu/Zn-SOD	0.891459	0.0170324	positive
Quinone	Toll	-0.890089	0.0174569	negtive
SM(d18:0/18:1(9Z))	Cu/Zn-SOD	0.889877	0.017523	positive
1H-Indole-2,3-dione	Cu/Zn-SOD	0.888791	0.0178635	positive
L-Lysine	PT-1	0.887248	0.0183529	positive
SM(d18:0/18:1(9Z))	Relish	-0.882275	0.0199729	negtive
7-hydroxy-2-phenyl-4H-chromen-4-one	Relish	-0.881067	0.0203764	negtive
PC(16:1(9Z)/P-18:1(11Z))	Relish	-0.879913	0.0207653	negtive
LysoPC(16:0)	PT-1	0.877612	0.0215518	positive
PC(18:3(6Z,9Z,12Z)/15:0)	PT-1	0.877452	0.0216068	positive
Sphinganine	PT-1	0.875506	0.0222833	positive
Glycitein	Toll	-0.87543	0.0223099	negtive
Dehydrophytosphingosine	Cu/Zn-SOD	0.87485	0.0225137	positive
Gamma glutamyl ornithine	Cu/Zn-SOD	0.872234	0.0234434	positive
N6-Acetyl-L-lysine	Relish	-0.871659	0.0236502	negtive
Isoquinoline	Relish	-0.870784	0.0239666	negtive
PC(16:1(9Z)/14:0)	PT-1	0.869303	0.0245062	positive
Gamma glutamyl ornithine	PT-1	0.868269	0.0248865	positive
Lysyl-Lysine	Toll	-0.867507	0.0251686	negtive
3-Dehydroxycarnitine	Toll	-0.866316	0.0256124	negtive
L-Lysine	Toll	-0.865022	0.0260991	negtive
7-hydroxy-2-phenyl-4H-chromen-4-one	Toll	-0.86488	0.0261525	negtive
D-Proline	PT-1	0.8644	0.0263344	positive
Momordicinin	IL-22	0.864061	0.0264632	positive
L-Lysine	IL-22	0.862972	0.0268786	positive
PC(P-18:1(11Z)/22:5(4Z,7Z,10Z,13Z,16Z))	Toll	-0.861903	0.0272895	negtive
LysoPC(P-16:0)	Toll	-0.860926	0.0276675	negtive
Pipericine	PT-1	0.860073	0.0279994	positive
PC(16:1(9Z)/P-18:1(11Z))	PT-1	0.859968	0.0280407	positive
Dehydrophytosphingosine	Relish	-0.858837	0.0284841	negtive
Vinylacetylglycine	IL-22	0.858109	0.0287712	positive
7-hydroxy-2-phenyl-4H-chromen-4-one	Cu/Zn-SOD	0.857693	0.0289362	positive
Lysyl-Arginine	Toll	-0.856133	0.0295579	negtive
L-Glutamic acid	Cu/Zn-SOD	0.855484	0.0298182	positive
PC(15:0/15:0)	IL-22	0.853816	0.0304928	positive
LysoPC(18:1(9Z))	PT-1	0.851793	0.0313202	positive
Prolylglycine	IL-22	0.850492	0.0318578	positive
PC(16:1(9Z)/14:0)	Relish	-0.849649	0.032209	negtive
PC(16:1(9Z)/P-18:1(11Z))	Cu/Zn-SOD	0.849285	0.0323607	positive
Lysyl-Aspartate	PT-1	0.848997	0.0324812	positive
L-Glutamic acid	Relish	-0.848851	0.0325423	negtive
L-Phenylalanine	PT-1	0.847452	0.0331316	positive
Vinylacetylglycine	Cu/Zn-SOD	0.845515	0.0339548	positive
7-hydroxy-2-phenyl-4H-chromen-4-one	IL-22	0.845489	0.0339661	positive
N-Acetyldopamine	PT-1	0.845071	0.0341453	positive
Isoquinoline	PT-1	0.844414	0.0344274	positive
1H-Indole-2,3-dione	Toll	-0.843375	0.0348759	negtive
SM(d18:1/16:0)	Toll	-0.842183	0.0353939	negtive
SM(d18:0/18:1(9Z))	Toll	-0.840383	0.0361832	negtive
SM(d18:1/16:0)	Relish	-0.837766	0.037345	negtive
N-Acetyldopamine	IL-22	0.837154	0.0376189	positive
5-Hydroxy-L-tryptophan	Toll	-0.836289	0.0380081	negtive
PC(15:0/15:0)	Relish	-0.835123	0.0385358	negtive
PC(15:0/15:0)	Cu/Zn-SOD	0.834821	0.038673	positive
LysoPC(16:0)	IL-22	0.834129	0.0389881	positive
SM(d18:1/16:0)	Cu/Zn-SOD	0.834019	0.0390383	positive
Lysyl-Lysine	Relish	-0.831362	0.0402601	negtive
Luteolin 4'-sulfate	Cu/Zn-SOD	0.831216	0.0403279	positive
PC(16:0/16:0)	Toll	-0.829916	0.0409326	negtive
7-hydroxy-2-phenyl-4H-chromen-4-one	PT-1	0.828928	0.0413952	positive
PC(P-18:1(11Z)/22:5(4Z,7Z,10Z,13Z,16Z))	IL-22	0.828734	0.0414863	positive
Vitamin D3	IL-22	0.826935	0.0423353	positive
N6-Acetyl-L-lysine	PT-1	0.825504	0.0430166	positive
Vinylacetylglycine	Relish	-0.825443	0.0430461	negtive
Vitamin D3	Cu/Zn-SOD	0.825196	0.0431641	positive
Quinone	IL-22	0.822678	0.0443767	positive
Glutamyllysine	Cu/Zn-SOD	0.821187	0.0451023	positive
PC(16:0/16:0)	IL-22	0.820062	0.0456533	positive
SM(d18:0/18:1(9Z))	IL-22	0.817493	0.0469235	positive
Quinone	PT-1	0.817002	0.0471684	positive
Vitamin D3	Relish	-0.816012	0.0476631	negtive
Aspartyl-Arginine	Toll	-0.814523	0.0484121	negtive
Pyrimidine	Toll	-0.813623	0.0488676	negtive
Glutamyllysine	Relish	-0.812196	0.0495934	negtive
Sphinganine	IL-22	0.812075	0.0496551	positive
Argininosuccinic acid	PT-1	0.811201	0.0501026	positive
N6-Acetyl-L-lysine	IL-22	0.810654	0.0503834	positive
Lysyl-Lysine	IL-22	0.809856	0.050795	positive
SM(d18:1/16:0)	IL-22	0.809287	0.0510888	positive
Lysyl-Lysine	Cu/Zn-SOD	0.808303	0.0515995	positive
L-Glutamic acid	Toll	-0.807528	0.052003	negtive
3-Dehydroxycarnitine	IL-22	0.807436	0.0520512	positive
PC(P-18:1(11Z)/22:5(4Z,7Z,10Z,13Z,16Z))	PT-1	0.80727	0.0521378	positive
Quinone	Relish	-0.799686	0.0561698	negtive
Argininosuccinic acid	Cu/Zn-SOD	0.799527	0.0562556	positive
Phosphodimethylethanolamine	Cu/Zn-SOD	0.799499	0.0562711	positive
PC(18:4(6Z,9Z,12Z,15Z)/P-18:1(11Z))	Cu/Zn-SOD	0.798129	0.0570145	positive
Glutamyllysine	Toll	-0.79646	0.0579264	negtive
Momordicinin	PT-1	0.794669	0.0589129	positive
Isoquinoline	Cu/Zn-SOD	0.794093	0.0592315	positive
PC(15:0/15:0)	Toll	-0.794015	0.0592748	negtive
PE(P-16:0/20:5(5Z,8Z,11Z,14Z,17Z))	Cu/Zn-SOD	0.793847	0.0593678	positive
Gamma glutamyl ornithine	Relish	-0.793245	0.0597021	negtive
Glycitein	PT-1	0.790382	0.0613045	positive
Dehydrophytosphingosine	Toll	-0.790363	0.0613149	negtive
LysoPC(16:0)	Toll	-0.789611	0.0617388	negtive
Luteolin 4'-sulfate	Relish	-0.788404	0.0624224	negtive
O-Phosphotyrosine	Cu/Zn-SOD	0.788302	0.0624801	positive
Vinylacetylglycine	PT-1	0.78828	0.0624929	positive
Momordicinin	Relish	-0.782831	0.0656222	negtive
D-Proline	Cu/Zn-SOD	0.779923	0.0673215	positive
PC(18:4(6Z,9Z,12Z,15Z)/P-18:1(11Z))	Relish	-0.778335	0.0682571	negtive
Pyrimidine	IL-22	0.776869	0.0691265	positive
Parabanic Acid	Toll	-0.776109	0.069579	negtive
D-Proline	Toll	-0.775953	0.0696722	negtive
PE(P-16:0/20:5(5Z,8Z,11Z,14Z,17Z))	Relish	-0.7751	0.0701825	negtive
PC(22:5(7Z,10Z,13Z,16Z,19Z)/20:1(11Z))	Toll	-0.774841	0.0703374	negtive
Vinylacetylglycine	Toll	-0.774387	0.0706098	negtive
D-Proline	IL-22	0.772421	0.0717948	positive
Vitamin D3	Toll	-0.771933	0.0720903	negtive
D-Proline	Relish	-0.770623	0.0728862	negtive
Lysyl-Aspartate	Relish	-0.769655	0.0734775	negtive
Lysyl-Arginine	Relish	-0.767671	0.074695	negtive
N-Acetyldopamine	Toll	-0.767471	0.0748179	negtive
Lysyl-Arginine	IL-22	0.765904	0.0757873	positive
PC(22:5(7Z,10Z,13Z,16Z,19Z)/20:1(11Z))	PT-1	0.765451	0.0760685	positive
Phosphodimethylethanolamine	Relish	-0.765256	0.0761894	negtive
Lysyl-Aspartate	IL-22	0.765046	0.0763201	positive
Sphinganine	Toll	-0.764701	0.0765348	negtive
Vitamin D3	PT-1	0.764287	0.0767925	positive
Cyclic AMP	PT-1	0.763159	0.0774977	positive
PC(18:4(6Z,9Z,12Z,15Z)/P-18:1(11Z))	Toll	-0.760104	0.0794223	negtive
PE(P-16:0/20:5(5Z,8Z,11Z,14Z,17Z))	Toll	-0.759588	0.079749	negtive
Glutamyllysine	IL-22	0.759487	0.0798132	positive
Prolylglycine	Cu/Zn-SOD	0.759392	0.0798736	positive
N6-Acetyl-L-lysine	Toll	-0.75929	0.0799387	negtive
Cyclic AMP	Toll	-0.758448	0.0804743	negtive
PC(P-18:1(11Z)/22:5(4Z,7Z,10Z,13Z,16Z))	Relish	-0.756186	0.0819209	negtive
Phosphodimethylethanolamine	IL-22	0.755936	0.0820819	positive
1H-Indole-2,3-dione	IL-22	0.755853	0.0821353	positive
Phosphodimethylethanolamine	PT-1	0.754798	0.0828148	positive
PC(16:1(9Z)/14:0)	IL-22	0.754317	0.0831256	positive
Prolylglycine	Relish	-0.754234	0.0831793	negtive
5-Hydroxy-L-tryptophan	IL-22	0.754184	0.0832117	positive
Dehydrophytosphingosine	IL-22	0.746662	0.0881408	positive
LysoPC(18:1(9Z))	Toll	-0.745044	0.0892177	negtive
5-Aminopentanoic acid	IL-22	0.744282	0.0897268	positive
Quinone	Cu/Zn-SOD	0.7438	0.0900496	positive
PC(15:0/15:0)	PT-1	0.742854	0.0906843	positive
Argininosuccinic acid	Relish	-0.736649	0.0948982	negtive
Prolylglycine	Toll	-0.731998	0.0981128	negtive
PC(18:4(6Z,9Z,12Z,15Z)/P-18:1(11Z))	IL-22	0.730828	0.0989294	positive
Lysyl-Arginine	Cu/Zn-SOD	0.730655	0.0990499	positive
O-Phosphotyrosine	Relish	-0.729381	0.0999426	negtive
Leucyl-Glycine	Toll	-0.728205	0.100769	negtive
Parabanic Acid	IL-22	0.72759	0.101203	positive
L-Glutamic acid	IL-22	0.726434	0.102021	positive
Momordicinin	Cu/Zn-SOD	0.72615	0.102222	positive
PC(22:5(7Z,10Z,13Z,16Z,19Z)/20:1(11Z))	IL-22	0.725084	0.102979	positive
O-Phosphotyrosine	IL-22	0.724072	0.1037	positive
Aspartyl-Arginine	Relish	-0.723457	0.10414	negtive
Leucyl-Glycine	Cu/Zn-SOD	0.722385	0.104907	positive
PE(P-16:0/20:5(5Z,8Z,11Z,14Z,17Z))	IL-22	0.722045	0.105151	positive
beta-Alanine	PT-1	0.721564	0.105497	positive
Luteolin 4'-sulfate	Toll	-0.718379	0.107798	negtive
Luteolin 4'-sulfate	IL-22	0.715054	0.110224	positive
L-Phenylalanine	Toll	-0.714872	0.110357	negtive
Leucyl-Glycine	Relish	-0.714301	0.110776	negtive
5-Aminopentanoic acid	Toll	-0.713719	0.111204	negtive
PC(P-18:1(11Z)/22:5(4Z,7Z,10Z,13Z,16Z))	Cu/Zn-SOD	0.713089	0.111668	positive
beta-Alanine	IL-22	0.709325	0.114458	positive
Parabanic Acid	PT-1	0.704724	0.11791	positive
LysoPC(18:1(9Z))	Relish	-0.701902	0.120049	negtive
PC(24:1(15Z)/14:1(9Z))	Toll	-0.69904	0.122235	negtive
O-Phosphotyrosine	PT-1	0.697609	0.123335	positive
PC(16:1(9Z)/14:0)	Toll	-0.696895	0.123885	negtive
Benzaldehyde	IL-22	0.696216	0.124409	positive
LysoPC(P-16:0)	IL-22	0.694905	0.125425	positive
Aspartyl-Arginine	Cu/Zn-SOD	0.693667	0.126387	positive
Aspartyl-Arginine	IL-22	0.693538	0.126487	positive
Argininosuccinic acid	IL-22	0.692984	0.126919	positive
Phosphodimethylethanolamine	Toll	-0.689307	0.129799	negtive
L-Phenylalanine	IL-22	0.687433	0.131279	positive
PC(18:3(9Z,12Z,15Z)/14:0)	PT-1	0.685088	0.133139	positive
PC(18:3(6Z,9Z,12Z)/15:0)	Toll	-0.682431	0.135262	negtive
Lysyl-Aspartate	Cu/Zn-SOD	0.68185	0.135728	positive
PC(18:3(9Z,12Z,15Z)/14:0)	Toll	-0.677711	0.139067	negtive
PC(16:0/16:0)	PT-1	0.677288	0.13941	positive
LysoPC(18:1(9Z))	Cu/Zn-SOD	0.674789	0.141446	positive
Pyrimidine	Relish	-0.673961	0.142123	negtive
PC(16:0/16:0)	Relish	-0.673467	0.142527	negtive
beta-Alanine	Cu/Zn-SOD	0.670561	0.144918	positive
L-Phenylalanine	Cu/Zn-SOD	0.669549	0.145755	positive
Benzaldehyde	Toll	-0.669502	0.145793	negtive
5-Aminopentanoic acid	PT-1	0.668001	0.147038	positive
LysoPC(P-16:0)	PT-1	0.667961	0.147071	positive
2-Phenylacetamide	IL-22	0.667059	0.147822	positive
Gamma glutamyl ornithine	IL-22	0.664865	0.149653	positive
L-Phenylalanine	Relish	-0.660485	0.153338	negtive
beta-Alanine	Toll	-0.656243	0.156942	negtive
PC(18:3(6Z,9Z,12Z)/15:0)	Cu/Zn-SOD	0.65566	0.157441	positive
2-Phenylacetamide	Toll	-0.655469	0.157604	negtive
beta-Alanine	Relish	-0.64719	0.164754	negtive
Pyrimidine	PT-1	0.645799	0.165969	positive
LysoPC(P-16:0)	Relish	-0.644799	0.166844	negtive
5-Aminopentanoic acid	Relish	-0.644055	0.167497	negtive
Phenol	IL-22	0.643702	0.167807	positive
PC(18:3(6Z,9Z,12Z)/18:1(11Z))	Cu/Zn-SOD	0.642482	0.16888	positive
Cyclic AMP	IL-22	0.640764	0.170396	positive
PC(18:3(6Z,9Z,12Z)/15:0)	Relish	-0.640413	0.170707	negtive
PC(22:5(7Z,10Z,13Z,16Z,19Z)/20:1(11Z))	Relish	-0.637327	0.173446	negtive
Phenol	Toll	-0.6369	0.173827	negtive
Prolylglycine	PT-1	0.636787	0.173927	positive
PC(24:1(15Z)/14:1(9Z))	Relish	-0.632362	0.177892	negtive
2-Phenylacetamide	PT-1	0.631744	0.178449	positive
3-Amino-2-piperidone	IL-22	0.630511	0.179561	positive
Argininosuccinic acid	Toll	-0.629809	0.180196	negtive
5-Aminopentanoic acid	Cu/Zn-SOD	0.629511	0.180466	positive
PC(24:1(15Z)/14:1(9Z))	Cu/Zn-SOD	0.629228	0.180722	positive
3-Dehydroxycarnitine	Relish	-0.625154	0.18443	negtive
Leucyl-Glycine	IL-22	0.622524	0.186839	positive
3-Amino-2-piperidone	Toll	-0.619319	0.189793	negtive
Gamma glutamyl ornithine	Toll	-0.618915	0.190167	negtive
PC(18:3(6Z,9Z,12Z)/15:0)	IL-22	0.618783	0.190289	positive
3-Aminoisobutanoic acid	PT-1	0.616294	0.192599	positive
(2E)-Decenoyl-ACP	PT-1	0.615735	0.193119	positive
Benzaldehyde	PT-1	0.615708	0.193145	positive
Parabanic Acid	Relish	-0.613067	0.19561	negtive
PC(16:0/16:0)	Cu/Zn-SOD	0.611153	0.197405	positive
3-Aminoisobutanoic acid	IL-22	0.61114	0.197418	positive
3-Amino-2-piperidone	PT-1	0.60989	0.198594	positive
O-Phosphotyrosine	Toll	-0.608042	0.200338	negtive
Phenol	PT-1	0.607586	0.200769	positive
LysoPC(18:1(9Z))	IL-22	0.606248	0.202037	positive
PC(18:3(9Z,12Z,15Z)/14:0)	IL-22	0.603751	0.204412	positive
Pyrimidine	Cu/Zn-SOD	0.603542	0.204611	positive
PC(18:3(6Z,9Z,12Z)/18:1(11Z))	Relish	-0.599821	0.208172	negtive
PC(22:5(7Z,10Z,13Z,16Z,19Z)/20:1(11Z))	Cu/Zn-SOD	0.599558	0.208424	positive
3-Dehydroxycarnitine	PT-1	0.589011	0.218657	positive
PC(18:3(6Z,9Z,12Z)/18:1(11Z))	Toll	-0.583909	0.223678	negtive
3-Aminoisobutanoic acid	Toll	-0.581864	0.225703	negtive
Benzaldehyde	Relish	-0.570895	0.236691	negtive
Cyclic AMP	Relish	-0.567346	0.24029	negtive
PC(24:1(15Z)/14:1(9Z))	IL-22	0.566505	0.241146	positive
Parabanic Acid	Cu/Zn-SOD	0.55952	0.248302	positive
Benzaldehyde	Cu/Zn-SOD	0.551985	0.256114	positive
2-Phenylacetamide	Relish	-0.541907	0.266709	negtive
2-Phenylacetamide	Cu/Zn-SOD	0.524361	0.285546	positive
LysoPC(P-16:0)	Cu/Zn-SOD	0.520915	0.289303	positive
3-Dehydroxycarnitine	Cu/Zn-SOD	0.510855	0.300377	positive
(2E)-Decenoyl-ACP	Toll	-0.50996	0.30137	negtive
Phenol	Relish	-0.509811	0.301536	negtive
Cyclic AMP	Cu/Zn-SOD	0.508239	0.303282	positive
3-Aminoisobutanoic acid	Cu/Zn-SOD	0.500836	0.311561	positive
3-Aminoisobutanoic acid	Relish	-0.495877	0.317151	negtive
3-Amino-2-piperidone	Relish	-0.4934	0.319957	negtive
Phenol	Cu/Zn-SOD	0.488908	0.32507	positive
PC(18:3(9Z,12Z,15Z)/14:0)	Relish	-0.487072	0.327168	negtive
3-Amino-2-piperidone	Cu/Zn-SOD	0.478566	0.336953	positive
PC(18:3(6Z,9Z,12Z)/18:1(11Z))	IL-22	0.469865	0.347069	positive
(2E)-Decenoyl-ACP	IL-22	0.445358	0.37613	positive
PC(18:3(9Z,12Z,15Z)/14:0)	Cu/Zn-SOD	0.443653	0.378183	positive
(2E)-Decenoyl-ACP	Relish	-0.431769	0.392593	negtive
(2E)-Decenoyl-ACP	Cu/Zn-SOD	0.429881	0.394899	positive

## Sheet: metabolites vs genes
Data1	Data2	rho	pvalue	relation
Glycitein	Sphingomonas	0.986826	0.000259172	positive
Sphinganine	Sphingopyxis	-0.984364	0.000364819	negtive
LysoPE(0:0/14:0)	Sphingopyxis	-0.981726	0.00049784	negtive
Leucyl-Glycine	Sphingopyxis	-0.980599	0.000560949	negtive
3-Dehydroxycarnitine	Sphingopyxis	-0.975345	0.00090432	negtive
Glycitein	Bacillus	0.966686	0.0016462	positive
Glycitein	Ralstonia	0.965729	0.00174163	positive
5-Aminopentanoic acid	Sphingopyxis	-0.959223	0.00246019	negtive
Pyrimidine	Sphingomonas	0.959112	0.00247351	positive
Pyrimidine	Bacillus	0.955381	0.00294187	positive
Quinone	Sphingopyxis	-0.950001	0.00368734	negtive
7-hydroxy-2-phenyl-4H-chromen-4-one	Sphingomonas	0.948621	0.0038919	positive
Prolylglycine	Sphingopyxis	-0.948577	0.00389857	negtive
LysoPC(16:0)	Sphingopyxis	-0.947532	0.00405717	negtive
7-hydroxy-2-phenyl-4H-chromen-4-one	Bacillus	0.945126	0.00443412	positive
Pyrimidine	Ralstonia	0.944083	0.00460265	positive
Lysyl-Lysine	Sphingomonas	0.942623	0.00484376	positive
Lysyl-Arginine	Sphingomonas	0.942376	0.00488512	positive
Momordicinin	Sphingomonas	0.940387	0.00522456	positive
7-hydroxy-2-phenyl-4H-chromen-4-one	Ralstonia	0.936862	0.0058537	positive
Gamma glutamyl ornithine	Sphingomonas	0.933046	0.00657421	positive
3-Aminoisobutanoic acid	Sphingopyxis	-0.932686	0.00664416	negtive
7-hydroxy-2-phenyl-4H-chromen-4-one	Sphingopyxis	-0.932022	0.00677449	negtive
Luteolin 4'-sulfate	Sphingomonas	0.931077	0.00696193	positive
Dehydrophytosphingosine	Sphingopyxis	-0.92524	0.00817457	negtive
O-Phosphotyrosine	Sphingopyxis	-0.923606	0.00853106	negtive
2-Propylpiperidine	Sphingopyxis	-0.922934	0.00867981	negtive
Lysyl-Aspartate	Sphingomonas	0.922906	0.00868619	positive
beta-Alanine	Sphingopyxis	-0.922698	0.00873239	negtive
PC(16:1(9Z)/P-18:1(11Z))	Sphingopyxis	-0.922086	0.00886939	negtive
LysoPC(18:1(9Z))	Sphingopyxis	-0.920328	0.0092685	negtive
PC(16:0/16:0)	Sphingopyxis	-0.919906	0.0093656	negtive
Momordicinin	Sphingopyxis	-0.918304	0.00973867	negtive
Vinylacetylglycine	Sphingopyxis	-0.918061	0.00979598	negtive
(3S,5S)-3,5-Diaminohexanoate	Sphingopyxis	-0.913914	0.0107972	negtive
Lysyl-Lysine	Ralstonia	0.91353	0.0108923	positive
Luteolin 4'-sulfate	Sphingopyxis	-0.913216	0.0109704	negtive
Vitamin D3	Sphingomonas	0.911848	0.0113137	positive
PC(22:5(7Z,10Z,13Z,16Z,19Z)/20:1(11Z))	Sphingomonas	0.910168	0.0117421	positive
Lysyl-Arginine	Ralstonia	0.910138	0.0117499	positive
Pyrimidine	Sphingopyxis	-0.909936	0.011802	negtive
Cyclic AMP	Sphingomonas	0.908729	0.0121154	positive
Dehydrophytosphingosine	Sphingomonas	0.908088	0.0122835	positive
D-Proline	Sphingopyxis	-0.907703	0.0123851	negtive
Momordicinin	Bacillus	0.90707	0.0125528	positive
7-hydroxy-2-phenyl-4H-chromen-4-one	Demequina	-0.906252	0.0127712	negtive
Lysyl-Lysine	Bacillus	0.904855	0.0131481	positive
Momordicinin	Ralstonia	0.898471	0.0149389	positive
Glutamyllysine	Sphingomonas	0.898284	0.0149931	positive
Epsilon-(gamma-Glutamyl)-lysine	Sphingomonas	0.897645	0.0151786	positive
Benzaldehyde	Sphingopyxis	-0.896685	0.0154595	negtive
Gamma glutamyl ornithine	Ralstonia	0.895527	0.0158018	positive
Glycitein	Sphingopyxis	-0.895052	0.0159432	negtive
Lysyl-Arginine	Bacillus	0.894126	0.0162205	positive
SM(d18:1/16:0)	Sphingomonas	0.893268	0.0164797	positive
LysoPC(P-16:0)	Sphingopyxis	-0.892944	0.016578	negtive
2-Phenylacetamide	Sphingopyxis	-0.892889	0.0165948	negtive
4-Hydroxybenzaldehyde	Sphingopyxis	-0.8926	0.0166829	negtive
Luteolin 4'-sulfate	Bacillus	0.892197	0.0168057	positive
Vitamin D3	Bacillus	0.892186	0.0168092	positive
Phosphodimethylethanolamine	Sphingomonas	0.891829	0.0169187	positive
Lysyl-Aspartate	Ralstonia	0.891655	0.016972	positive
L-Tyrosine	Sphingopyxis	-0.890934	0.0171943	negtive
Luteolin 4'-sulfate	Ralstonia	0.890522	0.0173222	positive
PC(16:1(9Z)/P-18:1(11Z))	Sphingomonas	0.889319	0.0176976	positive
Epsilon-(gamma-Glutamyl)-lysine	Sphingopyxis	-0.88804	0.0181009	negtive
Lysyl-Aspartate	Bacillus	0.886999	0.0184323	positive
L-Valine	Sphingopyxis	-0.8832	0.0196667	negtive
Gamma glutamyl ornithine	Bacillus	0.881114	0.0203606	positive
Argininosuccinic acid	Sphingopyxis	-0.880992	0.0204016	negtive
N-Acetyldopamine	Sphingopyxis	-0.880813	0.0204617	negtive
Dehydrophytosphingosine	Bacillus	0.879513	0.020901	positive
Lysyl-Lysine	Sphingopyxis	-0.879361	0.0209527	negtive
SM(d18:1/16:0)	Sphingopyxis	-0.879289	0.0209773	negtive
Pyrimidine	Demequina	-0.877938	0.0214394	negtive
Cyclic AMP	Ralstonia	0.877448	0.0216083	positive
Phenol	Sphingopyxis	-0.877071	0.0217386	negtive
O-Phosphotyrosine	Sphingomonas	0.875461	0.0222991	positive
PC(22:5(7Z,10Z,13Z,16Z,19Z)/20:1(11Z))	Ralstonia	0.874439	0.0226587	positive
Glutamyllysine	Ralstonia	0.872699	0.0232768	positive
Glutamyllysine	Sphingopyxis	-0.872378	0.0233919	negtive
Lysyl-Aspartate	Sphingopyxis	-0.872351	0.0234013	negtive
D-Proline	Sphingomonas	0.871957	0.023543	positive
Vitamin D3	Ralstonia	0.871731	0.0236243	positive
Prolyl-Lysine	Sphingomonas	0.871503	0.0237064	positive
PC(18:4(6Z,9Z,12Z,15Z)/P-18:1(11Z))	Sphingopyxis	-0.871278	0.0237876	negtive
N6-Acetyl-L-lysine	Sphingopyxis	-0.869234	0.0245314	negtive
Aspartyl-Arginine	Sphingomonas	0.868484	0.0248071	positive
SM(d18:0/18:1(9Z))	Sphingopyxis	-0.868103	0.024948	negtive
L-Lysine	Sphingomonas	0.867568	0.0251461	positive
LysoPC(16:0)	Sphingomonas	0.866898	0.0253953	positive
SM(d18:0/18:1(9Z))	Sphingomonas	0.866588	0.0255107	positive
L-Phenylalanine	Sphingopyxis	-0.866555	0.0255233	negtive
Dehydrophytosphingosine	Ralstonia	0.866294	0.0256209	positive
L-Glutamic acid	Sphingopyxis	-0.865664	0.0258571	negtive
PC(22:5(7Z,10Z,13Z,16Z,19Z)/20:1(11Z))	Sphingopyxis	-0.864329	0.0263612	negtive
Epsilon-(gamma-Glutamyl)-lysine	Ralstonia	0.863641	0.026623	positive
PC(22:5(7Z,10Z,13Z,16Z,19Z)/20:1(11Z))	Bacillus	0.863451	0.0266956	positive
(2E)-Decenoyl-ACP	Sphingomonas	0.863412	0.0267105	positive
Glycitein	Demequina	-0.862919	0.0268989	negtive
PC(15:0/15:0)	Sphingopyxis	-0.862563	0.0270355	negtive
Parabanic Acid	Demequina	-0.862533	0.0270469	negtive
Pipericine	Ralstonia	0.8608	0.0277163	positive
5-Hydroxy-L-tryptophan	Sphingomonas	0.860437	0.0278575	positive
Sphinganine	Sphingomonas	0.859547	0.0282052	positive
Parabanic Acid	Sphingopyxis	-0.859165	0.0283552	negtive
SM(d18:1/16:0)	Ralstonia	0.856861	0.0292666	positive
Glutamyllysine	Bacillus	0.856773	0.0293018	positive
Sphinganine	Bacillus	0.856659	0.0293473	positive
(2E)-Decenoyl-ACP	Sphingopyxis	-0.856006	0.0296087	negtive
3-Dehydroxycarnitine	Sphingomonas	0.855412	0.0298473	positive
PC(16:1(9Z)/14:0)	Sphingopyxis	-0.854991	0.0300166	negtive
PC(16:1(9Z)/P-18:1(11Z))	Bacillus	0.854254	0.030315	positive
PC(24:1(15Z)/14:1(9Z))	Sphingomonas	0.853468	0.0306343	positive
Cyclic AMP	Bacillus	0.853386	0.0306675	positive
Phosphodimethylethanolamine	Ralstonia	0.850492	0.0318582	positive
Epsilon-(gamma-Glutamyl)-lysine	Bacillus	0.850315	0.0319314	positive
SM(d18:1/16:0)	Bacillus	0.847998	0.0329009	positive
PC(18:4(6Z,9Z,12Z,15Z)/P-18:1(11Z))	Sphingomonas	0.847186	0.0332437	positive
LysoPC(18:1(9Z))	Sphingomonas	0.847014	0.0333169	positive
LysoPC(16:0)	Bacillus	0.846071	0.0337175	positive
Pipericine	Sphingomonas	0.845732	0.0338623	positive
PC(18:3(6Z,9Z,12Z)/15:0)	Sphingomonas	0.845724	0.0338655	positive
L-Lysine	Sphingopyxis	-0.8457	0.0338758	negtive
Parabanic Acid	Ralstonia	0.845363	0.0340201	positive
3-Dehydroxycarnitine	Bacillus	0.845245	0.0340706	positive
O-Phosphotyrosine	Bacillus	0.843203	0.0349503	positive
Quinone	Sphingomonas	0.842627	0.0352007	positive
PC(16:1(9Z)/P-18:1(11Z))	Ralstonia	0.841755	0.0355808	positive
Quinone	Bacillus	0.841705	0.0356028	positive
2-Phenylacetamide	Sphingomonas	0.841152	0.035845	positive
Parabanic Acid	Sphingomonas	0.840965	0.0359272	positive
LysoPC(16:0)	Ralstonia	0.840476	0.0361422	positive
Sphinganine	Demequina	-0.839216	0.0366989	negtive
L-Lysine	Ralstonia	0.838621	0.0369634	positive
D-Proline	Ralstonia	0.837438	0.0374919	positive
3-Amino-2-piperidone	Sphingopyxis	-0.836806	0.0377755	negtive
Vitamin D3	Sphingopyxis	-0.836749	0.0378007	negtive
Sphinganine	Ralstonia	0.836521	0.0379036	positive
L-Tyrosine	Sphingomonas	0.835756	0.0382488	positive
O-Phosphotyrosine	Ralstonia	0.835437	0.0383933	positive
4-Hydroxybenzaldehyde	Sphingomonas	0.835291	0.0384594	positive
Phenol	Sphingomonas	0.834783	0.03869	positive
(2E)-Decenoyl-ACP	Ralstonia	0.833253	0.0393886	positive
Prolyl-Lysine	Ralstonia	0.832936	0.0395344	positive
Pipericine	Demequina	-0.83274	0.0396241	negtive
Isoquinoline	Sphingopyxis	-0.832463	0.0397519	negtive
SM(d18:0/18:1(9Z))	Ralstonia	0.832409	0.0397764	positive
3-Dehydroxycarnitine	Ralstonia	0.83195	0.0399885	positive
Benzaldehyde	Sphingomonas	0.831387	0.0402485	positive
PC(24:1(15Z)/14:1(9Z))	Ralstonia	0.830113	0.0408409	positive
Phosphodimethylethanolamine	Bacillus	0.829984	0.0409011	positive
Pipericine	Bacillus	0.828343	0.0416701	positive
D-Proline	Bacillus	0.82824	0.0417186	positive
Aspartyl-Arginine	Ralstonia	0.828175	0.0417492	positive
Isoquinoline	Sphingomonas	0.828163	0.0417547	positive
LysoPE(0:0/14:0)	Sphingomonas	0.828126	0.0417722	positive
5-Hydroxy-L-tryptophan	Ralstonia	0.827309	0.0421585	positive
Parabanic Acid	Bacillus	0.827047	0.0422825	positive
Lysyl-Arginine	Sphingopyxis	-0.826821	0.0423894	negtive
3-Dehydroxycarnitine	Demequina	-0.82642	0.0425801	negtive
SM(d18:0/18:1(9Z))	Bacillus	0.82566	0.0429421	positive
LysoPC(18:1(9Z))	Bacillus	0.824803	0.0433524	positive
Gamma glutamyl ornithine	Sphingopyxis	-0.824708	0.0433976	negtive
PC(18:4(6Z,9Z,12Z,15Z)/P-18:1(11Z))	Bacillus	0.823019	0.0442119	positive
LysoPC(18:1(9Z))	Ralstonia	0.821586	0.0449079	positive
3-Aminoisobutanoic acid	Sphingomonas	0.818952	0.0462004	positive
1H-Indole-2,3-dione	Sphingopyxis	-0.816945	0.0471966	negtive
PC(18:3(6Z,9Z,12Z)/15:0)	Ralstonia	0.816935	0.0472015	positive
L-Lysine	Bacillus	0.816706	0.047316	positive
Prolyl-Lysine	Bacillus	0.815579	0.0478806	positive
PC(18:3(6Z,9Z,12Z)/P-18:1(11Z))	Sphingopyxis	-0.81461	0.0483683	negtive
(2E)-Decenoyl-ACP	Bacillus	0.813435	0.048963	positive
2-Propylpiperidine	Sphingomonas	0.81334	0.0490113	positive
(5alpha,8beta,9beta)-5,9-Epoxy-3,6-megastigmadien-8-ol	Sphingopyxis	-0.81333	0.0490162	negtive
2-Phenylacetamide	Ralstonia	0.81308	0.049143	positive
Quinone	Ralstonia	0.812748	0.0493121	positive
L-Glutamic acid	Sphingomonas	0.811793	0.0497994	positive
LysoPE(0:0/14:0)	Bacillus	0.810069	0.0506848	positive
Prolyl-Lysine	Sphingopyxis	-0.810016	0.0507125	negtive
2-Phenylacetamide	Bacillus	0.809363	0.0510498	positive
Phenol	Ralstonia	0.80828	0.0516114	positive
Prolylglycine	Sphingomonas	0.807956	0.05178	positive
3-Aminoisobutanoic acid	Bacillus	0.80788	0.0518194	positive
4-Hydroxybenzaldehyde	Ralstonia	0.807258	0.052144	positive
L-Tyrosine	Ralstonia	0.80715	0.0522006	positive
PC(18:4(6Z,9Z,12Z,15Z)/18:1(11Z))	Sphingomonas	0.806984	0.0522875	positive
3-Aminoisobutanoic acid	Demequina	-0.806607	0.0524845	negtive
5-Hydroxy-L-tryptophan	Bacillus	0.805758	0.0529308	positive
4-Hydroxybenzaldehyde	Bacillus	0.804307	0.0536963	positive
Phenol	Bacillus	0.803373	0.0541921	positive
L-Tyrosine	Bacillus	0.802704	0.0545485	positive
(5alpha,8beta,9beta)-5,9-Epoxy-3,6-megastigmadien-8-ol	Sphingomonas	0.801822	0.0550202	positive
Prolylglycine	Demequina	-0.801018	0.0554514	negtive
PC(18:4(6Z,9Z,12Z,15Z)/P-18:1(11Z))	Ralstonia	0.80028	0.0558488	positive
Aspartyl-Arginine	Bacillus	0.799651	0.0561885	positive
3-Aminoisobutanoic acid	Ralstonia	0.799609	0.0562115	positive
Quinone	Demequina	-0.798675	0.0567176	negtive
Benzaldehyde	Ralstonia	0.796675	0.0578089	positive
3-Amino-2-piperidone	Sphingomonas	0.796664	0.0578149	positive
Lysyl-Lysine	Demequina	-0.796552	0.057876	negtive
Prolylglycine	Bacillus	0.794084	0.0592367	positive
LysoPC(16:0)	Demequina	-0.79362	0.0594938	negtive
Lysyl-Glycine	Sphingomonas	0.792954	0.059864	positive
beta-Alanine	Sphingomonas	0.792791	0.059955	positive
L-Phenylalanine	Sphingomonas	0.792187	0.0602922	positive
PC(18:4(6Z,9Z,12Z,15Z)/18:1(11Z))	Ralstonia	0.789786	0.0616404	positive
Phosphodimethylethanolamine	Sphingopyxis	-0.789508	0.0617972	negtive
LysoPE(0:0/14:0)	Ralstonia	0.789167	0.0619903	positive
PC(18:1(11Z)/14:0)	Sphingopyxis	-0.789022	0.0620723	negtive
Prolylglycine	Ralstonia	0.788999	0.0620849	positive
PC(16:1(9Z)/15:0)	Sphingomonas	0.788996	0.062087	positive
Isoquinoline	Ralstonia	0.785827	0.0638928	positive
L-Valine	Sphingomonas	0.785636	0.0640026	positive
Isocitral	Ralstonia	0.785352	0.0641658	positive
N6-Acetyl-L-lysine	Sphingomonas	0.784552	0.0646263	positive
Benzaldehyde	Bacillus	0.784463	0.0646776	positive
PC(24:1(15Z)/14:1(9Z))	Bacillus	0.783956	0.0649705	positive
PC(18:3(6Z,9Z,12Z)/15:0)	Sphingopyxis	-0.782504	0.0658123	negtive
PC(18:3(6Z,9Z,12Z)/15:0)	Bacillus	0.781991	0.066111	positive
L-Glutamic acid	Ralstonia	0.781246	0.0665459	positive
Glutamyllysine	Demequina	-0.779585	0.0675199	negtive
LysoPC(P-16:0)	Sphingomonas	0.779553	0.0675389	positive
D-Ornithine	Sphingomonas	0.779362	0.0676511	positive
(3S,5S)-3,5-Diaminohexanoate	Sphingomonas	0.778349	0.0682491	positive
PE(P-16:0/20:5(5Z,8Z,11Z,14Z,17Z))	Sphingopyxis	-0.778083	0.0684062	negtive
PC(18:3(9Z,12Z,15Z)/14:0)	Sphingomonas	0.777608	0.0686879	positive
(5alpha,8beta,9beta)-5,9-Epoxy-3,6-megastigmadien-8-ol	Ralstonia	0.776916	0.0690985	positive
2-Propylpiperidine	Ralstonia	0.77513	0.0701643	positive
PC(18:2(9Z,12Z)/18:0)	Sphingomonas	0.774287	0.07067	positive
L-Glutamic acid	Bacillus	0.774253	0.0706904	positive
SM(d18:1/20:0)	Sphingomonas	0.773737	0.0710008	positive
PC(20:2(11Z,14Z)/15:0)	Sphingopyxis	-0.773699	0.0710238	negtive
5-Hydroxy-L-tryptophan	Sphingopyxis	-0.773268	0.071283	negtive
PC(P-18:1(11Z)/22:5(4Z,7Z,10Z,13Z,16Z))	Sphingomonas	0.773097	0.0713861	positive
2-Propylpiperidine	Bacillus	0.771849	0.0721413	positive
LysoPC(18:1(9Z))	Demequina	-0.769888	0.0733347	negtive
L-Serine	Sphingopyxis	-0.769265	0.0737157	negtive
Isocitral	Sphingomonas	0.768782	0.0740122	positive
Momordicinin	Demequina	-0.765771	0.0758693	negtive
PC(16:1(9Z)/15:0)	Sphingopyxis	-0.765187	0.0762324	negtive
3-Amino-2-piperidone	Ralstonia	0.763998	0.0769729	positive
Isoquinoline	Bacillus	0.763977	0.0769861	positive
Lysyl-Aspartate	Demequina	-0.763307	0.0774052	negtive
(5alpha,8beta,9beta)-5,9-Epoxy-3,6-megastigmadien-8-ol	Bacillus	0.762124	0.0781471	positive
L-Asparagine	Sphingopyxis	-0.760625	0.0790923	negtive
beta-Alanine	Ralstonia	0.759328	0.0799144	positive
Luteolin 4'-sulfate	Demequina	-0.758864	0.0802093	negtive
L-Phenylalanine	Ralstonia	0.758768	0.0802706	positive
N6-Acetyl-L-lysine	Ralstonia	0.756887	0.0814714	positive
PC(16:1(9Z)/15:0)	Ralstonia	0.756816	0.0815171	positive
beta-Alanine	Bacillus	0.756554	0.0816848	positive
PC(18:1(11Z)/14:0)	Sphingomonas	0.755411	0.0824197	positive
Lysyl-Arginine	Demequina	-0.753005	0.0839759	negtive
LysoPC(P-16:0)	Bacillus	0.752909	0.084038	positive
PE(P-16:0/20:5(5Z,8Z,11Z,14Z,17Z))	Sphingomonas	0.751121	0.0852033	positive
L-Valine	Ralstonia	0.750404	0.0856728	positive
D-Ornithine	Ralstonia	0.750373	0.0856926	positive
LysoPE(0:0/14:0)	Demequina	-0.748869	0.0866811	negtive
PC(18:4(6Z,9Z,12Z,15Z)/18:1(11Z))	Bacillus	0.748709	0.0867863	positive
PC(20:2(11Z,14Z)/15:0)	Sphingomonas	0.748559	0.0868853	positive
PC(15:0/15:0)	Sphingomonas	0.748418	0.0869783	positive
Epsilon-(gamma-Glutamyl)-lysine	Demequina	-0.748328	0.0870379	negtive
Dehydrophytosphingosine	Demequina	-0.748242	0.0870948	negtive
O-Phosphotyrosine	Demequina	-0.748078	0.0872033	negtive
Lysyl-Glycine	Ralstonia	0.747979	0.0872682	positive
N6-Acetyl-L-lysine	Bacillus	0.747946	0.0872901	positive
L-Serine	Sphingomonas	0.745617	0.0888352	positive
LysoPC(P-16:0)	Ralstonia	0.745538	0.0888879	positive
Cyclic AMP	Sphingopyxis	-0.745374	0.0889971	negtive
D-Proline	Demequina	-0.745227	0.089095	negtive
Leucyl-Glycine	Sphingomonas	0.744655	0.0894773	positive
3-Amino-2-piperidone	Bacillus	0.744578	0.0895287	positive
Pipericine	Sphingopyxis	-0.744182	0.0897936	negtive
(3S,5S)-3,5-Diaminohexanoate	Bacillus	0.742744	0.0907583	positive
L-Phenylalanine	Bacillus	0.741493	0.0916016	positive
D-Ornithine	Sphingopyxis	-0.74135	0.0916982	negtive
PC(18:3(9Z,12Z,15Z)/14:0)	Ralstonia	0.740932	0.0919805	positive
SM(d18:1/16:0)	Demequina	-0.740707	0.0921328	negtive
PC(16:1(9Z)/16:1(9Z))	Sphingopyxis	-0.739981	0.0926248	negtive
PC(15:0/18:2(9Z,12Z))	Sphingopyxis	-0.739887	0.0926884	negtive
2-Phenylacetamide	Demequina	-0.738536	0.093608	negtive
L-Valine	Bacillus	0.737024	0.0946413	positive
PC(P-18:1(11Z)/22:5(4Z,7Z,10Z,13Z,16Z))	Ralstonia	0.736273	0.0951564	positive
4-Hydroxybenzaldehyde	Demequina	-0.735476	0.0957045	negtive
PC(18:2(9Z,12Z)/18:0)	Ralstonia	0.735294	0.0958298	positive
SM(d18:0/18:1(9Z))	Demequina	-0.734986	0.0960421	negtive
PE(P-16:0/20:5(5Z,8Z,11Z,14Z,17Z))	Bacillus	0.733954	0.0967556	positive
Leucyl-Glycine	Bacillus	0.7337	0.0969311	positive
Argininosuccinic acid	Sphingomonas	0.733419	0.0971257	positive
PC(15:0/18:2(9Z,12Z))	Sphingomonas	0.733399	0.0971396	positive
PC(22:5(7Z,10Z,13Z,16Z,19Z)/20:1(11Z))	Demequina	-0.732642	0.097665	negtive
L-Lysine	Demequina	-0.732585	0.0977046	negtive
Phenol	Demequina	-0.732291	0.0979088	negtive
L-Tyrosine	Demequina	-0.732101	0.098041	negtive
(2E)-Decenoyl-ACP	Demequina	-0.731176	0.098686	negtive
PC(18:2(9Z,12Z)/18:0)	Sphingopyxis	-0.729415	0.099919	negtive
5-Aminopentanoic acid	Sphingomonas	0.729336	0.099974	positive
SM(d18:1/20:0)	Ralstonia	0.728901	0.10028	positive
SM(d18:1/20:0)	Sphingopyxis	-0.728299	0.100703	negtive
PC(15:0/15:0)	Bacillus	0.72768	0.10114	positive
PC(16:1(9Z)/15:0)	Bacillus	0.727059	0.101578	positive
PC(18:1(11Z)/14:0)	Ralstonia	0.726577	0.10192	positive
PC(18:3(9Z,12Z,15Z)/14:0)	Bacillus	0.726047	0.102296	positive
Vinylacetylglycine	Sphingomonas	0.725503	0.102682	positive
PC(16:1(9Z)/P-18:1(11Z))	Demequina	-0.725325	0.102808	negtive
PC(18:3(6Z,9Z,12Z)/18:1(11Z))	Sphingomonas	0.724573	0.103343	positive
Gamma glutamyl ornithine	Demequina	-0.723556	0.104069	negtive
N-Acetyldopamine	Sphingomonas	0.723391	0.104187	positive
PC(P-18:1(11Z)/22:5(4Z,7Z,10Z,13Z,16Z))	Bacillus	0.722721	0.104667	positive
Isocitral	Bacillus	0.720888	0.105983	positive
PC(15:0/15:0)	Ralstonia	0.720511	0.106255	positive
Vitamin D3	Demequina	-0.720352	0.10637	negtive
PE(P-16:0/20:5(5Z,8Z,11Z,14Z,17Z))	Ralstonia	0.718395	0.107787	positive
D-Ornithine	Bacillus	0.718119	0.107987	positive
5a-Cholesta-8,24-dien-3-one	Sphingomonas	0.718066	0.108025	positive
(3S,5S)-3,5-Diaminohexanoate	Ralstonia	0.717496	0.10844	positive
PC(16:1(9Z)/14:0)	Sphingomonas	0.717403	0.108508	positive
Lysyl-Glycine	Bacillus	0.713924	0.111053	positive
Benzaldehyde	Demequina	-0.713841	0.111114	negtive
L-Serine	Ralstonia	0.71355	0.111328	positive
(5alpha,8beta,9beta)-5,9-Epoxy-3,6-megastigmadien-8-ol	Demequina	-0.711037	0.113185	negtive
5a-Cholesta-8,24-dien-3-one	Sphingopyxis	-0.710602	0.113508	negtive
beta-Alanine	Demequina	-0.71056	0.113539	negtive
Aspartyl-Arginine	Sphingopyxis	-0.710337	0.113705	negtive
LysoPC(P-16:0)	Demequina	-0.709897	0.114032	negtive
PC(18:1(11Z)/14:0)	Bacillus	0.708066	0.115398	positive
SM(d18:1/20:0)	Bacillus	0.707877	0.11554	positive
2-Propylpiperidine	Demequina	-0.70737	0.115919	negtive
PC(20:2(11Z,14Z)/15:0)	Ralstonia	0.707036	0.116169	positive
PC(15:0/15:0)	Demequina	-0.70647	0.116595	negtive
Argininosuccinic acid	Ralstonia	0.705773	0.117119	positive
1H-Indole-3-carboxaldehyde	Sphingomonas	0.705339	0.117446	positive
5-Aminopentanoic acid	Bacillus	0.704682	0.117941	positive
PC(20:2(11Z,14Z)/20:4(5Z,8Z,11Z,14Z))	Sphingomonas	0.703904	0.11853	positive
1H-Indole-2,3-dione	Sphingomonas	0.702761	0.119396	positive
Leucyl-Glycine	Ralstonia	0.701701	0.120202	positive
PC(15:0/18:2(9Z,12Z))	Ralstonia	0.701452	0.120391	positive
PC(18:2(9Z,12Z)/18:0)	Bacillus	0.700746	0.12093	positive
PC(18:3(6Z,9Z,12Z)/18:1(11Z))	Ralstonia	0.70021	0.121339	positive
N-Acetyldopamine	Bacillus	0.699165	0.122139	positive
PC(16:0/16:0)	Demequina	-0.699113	0.12218	negtive
PC(22:2(13Z,16Z)/16:1(9Z))	Sphingomonas	0.698675	0.122515	positive
8-Hydroxyguanine	Sphingomonas	0.698278	0.12282	positive
Argininosuccinic acid	Bacillus	0.697114	0.123717	positive
Leucyl-Glycine	Demequina	-0.696727	0.124015	negtive
L-Glutamic acid	Demequina	-0.696492	0.124197	negtive
PC(18:4(6Z,9Z,12Z,15Z)/18:1(11Z))	Sphingopyxis	-0.694793	0.125512	negtive
N6-Acetyl-L-lysine	Demequina	-0.694691	0.125591	negtive
PC(18:4(6Z,9Z,12Z,15Z)/P-18:1(11Z))	Demequina	-0.694524	0.12572	negtive
L-Asparagine	Sphingomonas	0.692844	0.127028	positive
PC(16:0/16:0)	Sphingomonas	0.690281	0.129034	positive
Isocitral	Demequina	-0.689154	0.12992	negtive
Cyclic AMP	Demequina	-0.687815	0.130977	negtive
Argininosuccinic acid	Demequina	-0.687712	0.131058	negtive
Vinylacetylglycine	Bacillus	0.687244	0.131428	positive
PC(16:1(9Z)/14:0)	Ralstonia	0.686768	0.131805	positive
N-Acetyldopamine	Ralstonia	0.685425	0.132872	positive
PC(16:1(9Z)/14:0)	Bacillus	0.684945	0.133253	positive
1H-Indole-2,3-dione	Ralstonia	0.684099	0.133928	positive
L-Phenylalanine	Demequina	-0.682933	0.134859	negtive
PC(20:2(11Z,14Z)/15:0)	Bacillus	0.681936	0.135659	positive
1H-Indole-2,3-dione	Demequina	-0.681491	0.136016	negtive
PC(18:3(9Z,12Z,15Z)/14:0)	Sphingopyxis	-0.680554	0.13677	negtive
PC(18:3(6Z,9Z,12Z)/15:0)	Demequina	-0.679312	0.137771	negtive
5-Aminopentanoic acid	Ralstonia	0.67878	0.138201	positive
3-Amino-2-piperidone	Demequina	-0.678408	0.138502	negtive
Tryptophan	Sphingomonas	0.678365	0.138538	positive
L-Serine	Bacillus	0.678292	0.138596	positive
Lysyl-Glycine	Sphingopyxis	-0.67714	0.139531	negtive
L-Valine	Demequina	-0.676088	0.140386	negtive
PC(16:0/16:0)	Bacillus	0.674867	0.141382	positive
PC(18:3(6Z,9Z,12Z)/P-18:1(11Z))	Sphingomonas	0.674723	0.1415	positive
PC(18:4(6Z,9Z,12Z,15Z)/18:1(11Z))	Demequina	-0.673238	0.142715	negtive
PC(20:2(11Z,14Z)/20:4(5Z,8Z,11Z,14Z))	Sphingopyxis	-0.670468	0.144995	negtive
PC(24:1(15Z)/14:1(9Z))	Sphingopyxis	-0.670187	0.145227	negtive
Phosphodimethylethanolamine	Demequina	-0.66974	0.145596	negtive
1H-Indole-2,3-dione	Bacillus	0.669626	0.14569	positive
8-Hydroxyguanine	Ralstonia	0.669241	0.146009	positive
Vinylacetylglycine	Ralstonia	0.669152	0.146083	positive
PC(20:2(11Z,14Z)/20:4(5Z,8Z,11Z,14Z))	Ralstonia	0.668845	0.146338	positive
Prolyl-Lysine	Demequina	-0.668637	0.14651	negtive
PC(15:0/18:2(9Z,12Z))	Bacillus	0.668158	0.146908	positive
PC(16:1(9Z)/14:0)	Demequina	-0.666484	0.148301	negtive
PC(P-18:1(11Z)/22:5(4Z,7Z,10Z,13Z,16Z))	Sphingopyxis	-0.665924	0.148768	negtive
1H-Indole-3-carboxaldehyde	Ralstonia	0.6656	0.149038	positive
PC(16:0/16:0)	Ralstonia	0.66437	0.150068	positive
5-Hydroxy-L-tryptophan	Demequina	-0.663321	0.150947	negtive
5a-Cholesta-8,24-dien-3-one	Ralstonia	0.663277	0.150984	positive
N-Acetyldopamine	Demequina	-0.662468	0.151665	negtive
PE(P-16:0/20:5(5Z,8Z,11Z,14Z,17Z))	Demequina	-0.66055	0.153283	negtive
L-Asparagine	Ralstonia	0.657009	0.156289	positive
PC(18:1(11Z)/14:0)	Demequina	-0.656031	0.157124	negtive
Hydroxyprolyl-Arginine	Sphingopyxis	-0.653861	0.158982	negtive
PC(22:2(13Z,16Z)/16:1(9Z))	Ralstonia	0.653501	0.159292	positive
PC(16:1(9Z)/16:1(9Z))	Sphingomonas	0.65333	0.159439	positive
PC(24:1(15Z)/14:1(9Z))	Demequina	-0.651	0.161448	negtive
5a-Cholesta-8,24-dien-3-one	Bacillus	0.650784	0.161634	positive
5-Aminopentanoic acid	Demequina	-0.646095	0.16571	negtive
Isoquinoline	Demequina	-0.644048	0.167502	negtive
L-Norleucine	Sphingomonas	0.643401	0.168072	positive
PC(18:3(6Z,9Z,12Z)/18:1(11Z))	Bacillus	0.642553	0.168817	positive
PC(20:2(11Z,14Z)/20:4(5Z,8Z,11Z,14Z))	Bacillus	0.639604	0.171423	positive
PC(16:1(9Z)/15:0)	Demequina	-0.639223	0.171761	negtive
Tryptophan	Ralstonia	0.636481	0.1742	positive
D-Ornithine	Demequina	-0.636102	0.174538	negtive
L-Asparagine	Bacillus	0.629275	0.18068	positive
PC(18:3(6Z,9Z,12Z)/P-18:1(11Z))	Bacillus	0.624576	0.184958	positive
5-Aminopentanal	Sphingomonas	0.624216	0.185287	positive
Aspartyl-Arginine	Demequina	-0.621392	0.18788	negtive
PC(16:1(9Z)/16:1(9Z))	Ralstonia	0.62099	0.188251	positive
1H-Indole-3-carboxaldehyde	Bacillus	0.617039	0.191906	positive
8-Hydroxyguanine	Bacillus	0.616604	0.192311	positive
(3S,5S)-3,5-Diaminohexanoate	Demequina	-0.616038	0.192837	negtive
PC(22:2(13Z,16Z)/16:1(9Z))	Bacillus	0.611381	0.197191	positive
Hydroxyprolyl-Arginine	Sphingomonas	0.610366	0.198146	positive
1H-Indole-3-carboxaldehyde	Sphingopyxis	-0.609167	0.199276	negtive
PC(18:3(6Z,9Z,12Z)/P-18:1(11Z))	Ralstonia	0.607295	0.201045	positive
L-Serine	Demequina	-0.606896	0.201423	negtive
PC(16:1(9Z)/16:1(9Z))	Bacillus	0.603031	0.205098	positive
Vinylacetylglycine	Demequina	-0.601163	0.206884	negtive
L-Norleucine	Ralstonia	0.60094	0.207098	positive
PC(22:2(13Z,16Z)/16:1(9Z))	Sphingopyxis	-0.598302	0.209632	negtive
5-Aminopentanal	Ralstonia	0.597639	0.210272	positive
PC(15:0/18:2(9Z,12Z))	Demequina	-0.595957	0.211896	negtive
PC(18:3(9Z,12Z,15Z)/14:0)	Demequina	-0.593787	0.213999	negtive
Tryptophan	Bacillus	0.586417	0.221205	positive
Tryptophan	Sphingopyxis	-0.586179	0.221438	negtive
PC(P-18:1(11Z)/22:5(4Z,7Z,10Z,13Z,16Z))	Demequina	-0.58545	0.222157	negtive
PC(20:2(11Z,14Z)/15:0)	Demequina	-0.584763	0.222834	negtive
5-Aminopentanal	Sphingopyxis	-0.584237	0.223354	negtive
PC(18:2(9Z,12Z)/18:0)	Demequina	-0.582059	0.22551	negtive
PC(18:3(6Z,9Z,12Z)/18:1(11Z))	Sphingopyxis	-0.580025	0.227531	negtive
Hydroxyprolyl-Arginine	Ralstonia	0.574475	0.233082	positive
SM(d18:1/20:0)	Demequina	-0.571239	0.236343	negtive
L-Asparagine	Demequina	-0.569707	0.237893	negtive
L-Norleucine	Sphingopyxis	-0.567342	0.240294	negtive
PC(16:1(9Z)/16:1(9Z))	Demequina	-0.56557	0.242099	negtive
8-Hydroxyguanine	Sphingopyxis	-0.564647	0.243042	negtive
L-Norleucine	Bacillus	0.550267	0.257908	positive
Lysyl-Glycine	Demequina	-0.544696	0.26376	negtive
PC(20:2(11Z,14Z)/20:4(5Z,8Z,11Z,14Z))	Demequina	-0.544611	0.26385	negtive
5-Aminopentanal	Bacillus	0.543058	0.26549	positive
Hydroxyprolyl-Arginine	Bacillus	0.535879	0.273125	positive
PC(18:3(6Z,9Z,12Z)/18:1(11Z))	Demequina	-0.532231	0.277036	negtive
3'-AMP	Sphingopyxis	-0.519333	0.291034	negtive
Isocitral	Sphingopyxis	-0.504835	0.307078	negtive
8-Hydroxyguanine	Demequina	-0.499074	0.313543	negtive
5a-Cholesta-8,24-dien-3-one	Demequina	-0.498902	0.313736	negtive
PC(18:3(6Z,9Z,12Z)/P-18:1(11Z))	Demequina	-0.486919	0.327344	negtive
1H-Indole-3-carboxaldehyde	Demequina	-0.477558	0.33812	negtive
5-Aminopentanal	Demequina	-0.473714	0.342581	negtive
Hydroxyprolyl-Arginine	Demequina	-0.471376	0.345305	negtive
PC(22:2(13Z,16Z)/16:1(9Z))	Demequina	-0.45405	0.365729	negtive
Tryptophan	Demequina	-0.442428	0.379659	negtive
L-Norleucine	Demequina	-0.413191	0.415484	negtive
3'-AMP	Sphingomonas	0.388736	0.446268	positive
3'-AMP	Bacillus	0.344557	0.503617	positive
3'-AMP	Ralstonia	0.290049	0.577127	positive
3'-AMP	Demequina	-0.0682723	0.897751	negtive
